# Supplementary material for: trans-Bis(N′-isopropyl­idene­benzo­hydrazidato-κ2 N′,O)bis­(pyridine-κN)nickel(II)
Source: Acta Crystallogr Sect E Struct Rep Online. 2011 Jun 25;67(Pt 7):m978. doi: 10.1107/S1600536811024214 (PMC3152089; doi:10.1107/S1600536811024214)
Supplement: Supplementary file 1 [file e-67-0m978-sup1.cif]

##############################################################################
#                                                                            #
# This CIF contains the data in a paper accepted for publication in          #
# Acta Crystallographica Section E. It conforms to the requirements of       #
# Notes for Authors for Acta Crystallographica Section E, and has been       #
# peer reviewed under the auspices of the IUCr Commission on Journals.       #
#                                                                            #
# Full details of the Crystallographic Information File format               #
# are given in the paper "The Crystallographic Information File (CIF):       #
# a New Standard Archive File for Crystallography" by S. R. Hall, F. H.      #
# Allen and I. D. Brown [Acta Cryst. (1991), A47, 655-685].                  #
#                                                                            #
# The current version of the core CIF dictionary is obtainable from          #
# ftp://ftp.iucr.org/pub/cif_core.dic.                                       #
#                                                                            #
# Software is freely available for graphical display of the structure(s)     #
# in this CIF. For information consult the CIF software page                 #
# http://www.iucr.org/resources/cif/software.                                #
#                                                                            #
# This file may be used for bona fide research purposes within the           #
# scientific community so long as proper attribution is given to the journal # 
# article from which it was obtained.                                        #
#                                                                            #
##############################################################################
data_I
_audit_creation_method     SHELXL-97
_chemical_name_systematic
;\
<i>trans</i>-Bis(<i>N</i>'-isopropylidenebenzohydrazidato-
\k^2^<i>N</i>',<i>O</i>)bis(pyridine-\k<i>N</i>)nickel(II)
;
_chemical_name_common     ?
_chemical_formula_moiety     'C30 H32 N6 Ni O2'
_chemical_formula_sum     'C30 H32 N6 Ni O2'
_chemical_formula_iupac     '[Ni (C10 H11 N2 O)2 (C5 H5 N)2]'
_chemical_formula_weight     567.33
_chemical_melting_point     ?
_symmetry_cell_setting     monoclinic
_symmetry_space_group_name_H-M     'C 2/c'
_symmetry_space_group_name_Hall     '-C 2yc'
loop_
    _symmetry_equiv_pos_as_xyz
    'x, y, z'
    '-x, y, -z+1/2'
    'x+1/2, y+1/2, z'
    '-x+1/2, y+1/2, -z+1/2'
    '-x, -y, -z'
    'x, -y, z-1/2'
    '-x+1/2, -y+1/2, -z'
    'x+1/2, -y+1/2, z-1/2'
_cell_length_a     15.419(5)
_cell_length_b     9.242(3)
_cell_length_c     21.295(9)
_cell_angle_alpha     90.00
_cell_angle_beta     109.924(5)
_cell_angle_gamma     90.00
_cell_volume     2853.1(18)
_cell_formula_units_Z     4
_cell_measurement_reflns_used     5423
_cell_measurement_theta_min     2.64
_cell_measurement_theta_max     28.51
_cell_measurement_temperature     298(2)
_exptl_crystal_description     block
_exptl_crystal_colour     red
_exptl_crystal_size_max     0.23
_exptl_crystal_size_mid     0.14
_exptl_crystal_size_min     0.12
_exptl_crystal_density_diffrn     1.321
_exptl_crystal_density_meas     ?
_exptl_crystal_density_method     'not measured'
_exptl_crystal_F_000     1192
_exptl_absorpt_coefficient_mu     0.717
_exptl_absorpt_correction_type     multi-scan
_exptl_absorpt_process_details     '(SADABS; Sheldrick, 1996)'
_exptl_absorpt_correction_T_min     0.8524
_exptl_absorpt_correction_T_max     0.9188
_exptl_special_details
;
;
_diffrn_ambient_temperature     298(2)
_diffrn_radiation_type     MoK\a
_diffrn_radiation_wavelength     0.71073
_diffrn_radiation_source     'fine-focus sealed tube'
_diffrn_radiation_monochromator     graphite
_diffrn_measurement_device_type     'Bruker SMART CCD area-detector'
_diffrn_measurement_method     '\f and \w'
_diffrn_detector_area_resol_mean     ?
_diffrn_reflns_number     7093
_diffrn_reflns_av_R_equivalents     0.0185
_diffrn_reflns_av_sigmaI/netI     0.0178
_diffrn_reflns_theta_min     2.03
_diffrn_reflns_theta_max     25.05
_diffrn_reflns_theta_full     25.05
_diffrn_measured_fraction_theta_max     0.997
_diffrn_measured_fraction_theta_full     0.997
_diffrn_reflns_limit_h_min     -18
_diffrn_reflns_limit_h_max     16
_diffrn_reflns_limit_k_min     -10
_diffrn_reflns_limit_k_max     8
_diffrn_reflns_limit_l_min     -24
_diffrn_reflns_limit_l_max     25
_diffrn_standards_number     ?
_diffrn_standards_interval_count     ?
_diffrn_standards_interval_time     ?
_diffrn_standards_decay_%     ?
_refine_special_details
;
Refinement of <i>F</i>^2^ against ALL reflections. The weighted <i>R</i>-factor
<i>wR</i> and goodness of fit <i>S</i> are based on <i>F</i>^2^, conventional
<i>R</i>-factors <i>R</i> are based on <i>F</i>, with <i>F</i> set to zero for
negative <i>F</i>^2^. The threshold expression of <i>F</i>^2^ >
\s(<i>F</i>^2^) is used only for calculating <i>R</i>-factors(gt) <i>etc</i>.
and is not relevant to the choice of reflections for refinement.
<i>R</i>-factors based on <i>F</i>^2^ are statistically about twice as large
as those based on <i>F</i>, and <i>R</i>- factors based on ALL data will be
even larger.
;
_reflns_number_total     2514
_reflns_number_gt     2285
_reflns_threshold_expression     I>2sigma(I)
_refine_ls_structure_factor_coef     Fsqd
_refine_ls_matrix_type     full
_refine_ls_R_factor_all     0.0320
_refine_ls_R_factor_gt     0.0284
_refine_ls_wR_factor_gt     0.0746
_refine_ls_wR_factor_ref     0.0775
_refine_ls_goodness_of_fit_ref     1.102
_refine_ls_restrained_S_all     1.102
_refine_ls_number_reflns     2514
_refine_ls_number_parameters     178
_refine_ls_number_restraints     0
_refine_ls_hydrogen_treatment     constr
_refine_ls_weighting_scheme     calc
_refine_ls_weighting_details
         'calc w=1/[\s^2^(Fo^2^)+(0.0334P)^2^+2.5175P] where P=(Fo^2^+2Fc^2^)/3'
_atom_sites_solution_hydrogens     geom
_atom_sites_solution_primary     direct
_atom_sites_solution_secondary     difmap
_refine_ls_shift/su_max     0.000
_refine_ls_shift/su_mean     0.000
_refine_diff_density_max     0.239
_refine_diff_density_min     -0.319
_refine_ls_extinction_method     '<i>SHELXL97</i> (Sheldrick, 2008)'
_refine_ls_extinction_coef     0.0113(15)
loop_
    _atom_type_symbol
    _atom_type_description
    _atom_type_scat_dispersion_real
    _atom_type_scat_dispersion_imag
    _atom_type_scat_source
    'C' 'C' 0.0033 0.0016
                         'International Tables Vol C Tables 4.2.6.8 and 6.1.1.4'
    'H' 'H' 0.0000 0.0000
                         'International Tables Vol C Tables 4.2.6.8 and 6.1.1.4'
    'N' 'N' 0.0061 0.0033
                         'International Tables Vol C Tables 4.2.6.8 and 6.1.1.4'
    'O' 'O' 0.0106 0.0060
                         'International Tables Vol C Tables 4.2.6.8 and 6.1.1.4'
    'Ni' 'Ni' 0.3393 1.1124
                         'International Tables Vol C Tables 4.2.6.8 and 6.1.1.4'
_computing_data_collection     '<i>SMART</i> (Bruker, 1996)'
_computing_cell_refinement     '<i>SAINT</i> (Bruker, 1996)'
_computing_data_reduction     '<i>SAINT</i> (Bruker, 1996)'
_computing_structure_solution     '<i>SHELXS97</i> (Sheldrick, 2008)'
_computing_structure_refinement     '<i>SHELXL97</i> (Sheldrick, 2008)'
_computing_molecular_graphics     '<i>SHELXTL</i> (Sheldrick, 2008)'
_computing_publication_material     '<i>SHELXTL</i> (Sheldrick, 2008)'
loop_
    _atom_site_type_symbol
    _atom_site_label
    _atom_site_fract_x
    _atom_site_fract_y
    _atom_site_fract_z
    _atom_site_U_iso_or_equiv
    _atom_site_adp_type
    _atom_site_calc_flag
    _atom_site_refinement_flags
    _atom_site_occupancy
    _atom_site_symmetry_multiplicity
    _atom_site_disorder_assembly
    _atom_site_disorder_group
    Ni Ni1 0.0000 0.5000 0.0000 0.03337(12) Uani d S 1 2 . .
    O O1 0.12440(8) 0.44811(14) 0.06671(6) 0.0385(3) Uani d . 1 1 . .
    N N1 0.04126(10) 0.34430(16) 0.12653(8) 0.0393(4) Uani d . 1 1 . .
    N N2 -0.03583(10) 0.40836(16) 0.07882(7) 0.0375(3) Uani d . 1 1 . .
    N N3 0.00804(10) 0.71169(16) 0.04278(7) 0.0383(3) Uani d . 1 1 . .
    C C1 0.28411(15) 0.3172(3) 0.14883(12) 0.0636(6) Uani d . 1 1 . .
    H H1 0.2865 0.3759 0.1140 0.076 Uiso calc R 1 1 . .
    C C2 0.36373(18) 0.2488(4) 0.18906(15) 0.0871(9) Uani d . 1 1 . .
    H H2 0.4190 0.2619 0.1812 0.104 Uiso calc R 1 1 . .
    C C3 0.36080(19) 0.1624(3) 0.23998(14) 0.0788(8) Uani d . 1 1 . .
    H H3 0.4138 0.1154 0.2668 0.095 Uiso calc R 1 1 . .
    C C4 0.27956(18) 0.1450(3) 0.25151(12) 0.0665(7) Uani d . 1 1 . .
    H H4 0.2775 0.0861 0.2864 0.080 Uiso calc R 1 1 . .
    C C5 0.20085(15) 0.2138(2) 0.21199(10) 0.0504(5) Uani d . 1 1 . .
    H H5 0.1462 0.2020 0.2208 0.061 Uiso calc R 1 1 . .
    C C6 0.20201(13) 0.2999(2) 0.15964(9) 0.0397(4) Uani d . 1 1 . .
    C C7 0.11672(12) 0.37097(18) 0.11420(9) 0.0348(4) Uani d . 1 1 . .
    C C8 -0.11104(14) 0.3927(2) 0.09097(10) 0.0474(5) Uani d . 1 1 . .
    C C9 -0.11699(18) 0.3144(3) 0.15068(13) 0.0741(8) Uani d . 1 1 . .
    H H9A -0.1454 0.2217 0.1373 0.111 Uiso calc R 1 1 . .
    H H9B -0.1534 0.3699 0.1707 0.111 Uiso calc R 1 1 . .
    H H9C -0.0561 0.3012 0.1825 0.111 Uiso calc R 1 1 . .
    C C10 -0.19837(15) 0.4545(3) 0.04456(13) 0.0654(6) Uani d . 1 1 . .
    H H10A -0.1871 0.4978 0.0071 0.098 Uiso calc R 1 1 . .
    H H10B -0.2210 0.5267 0.0675 0.098 Uiso calc R 1 1 . .
    H H10C -0.2434 0.3790 0.0291 0.098 Uiso calc R 1 1 . .
    C C11 0.08853(14) 0.7625(2) 0.08221(11) 0.0529(5) Uani d . 1 1 . .
    H H11 0.1406 0.7046 0.0902 0.063 Uiso calc R 1 1 . .
    C C12 0.09888(16) 0.8958(2) 0.11177(13) 0.0646(6) Uani d . 1 1 . .
    H H12 0.1566 0.9265 0.1397 0.078 Uiso calc R 1 1 . .
    C C13 0.02369(17) 0.9830(2) 0.09987(12) 0.0551(6) Uani d . 1 1 . .
    H H13 0.0289 1.0742 0.1193 0.066 Uiso calc R 1 1 . .
    C C14 -0.05893(15) 0.9331(2) 0.05897(12) 0.0554(5) Uani d . 1 1 . .
    H H14 -0.1115 0.9902 0.0496 0.066 Uiso calc R 1 1 . .
    C C15 -0.06440(14) 0.7977(2) 0.03149(11) 0.0497(5) Uani d . 1 1 . .
    H H15 -0.1216 0.7648 0.0037 0.060 Uiso calc R 1 1 . .
loop_
    _atom_site_aniso_label
    _atom_site_aniso_U_11
    _atom_site_aniso_U_22
    _atom_site_aniso_U_33
    _atom_site_aniso_U_12
    _atom_site_aniso_U_13
    _atom_site_aniso_U_23
    Ni1 0.02844(18) 0.03087(18) 0.03696(19) 0.00162(12) 0.00618(13) 0.00258(13)
    O1 0.0330(6) 0.0372(7) 0.0409(7) 0.0014(5) 0.0068(5) 0.0065(6)
    N1 0.0378(8) 0.0370(8) 0.0406(8) 0.0051(7) 0.0101(7) 0.0043(7)
    N2 0.0345(8) 0.0331(8) 0.0427(8) 0.0019(6) 0.0106(7) 0.0009(6)
    N3 0.0373(8) 0.0346(8) 0.0404(8) -0.0003(7) 0.0099(7) 0.0009(6)
    C1 0.0458(12) 0.0827(17) 0.0591(14) 0.0196(12) 0.0138(10) 0.0214(12)
    C2 0.0473(14) 0.126(3) 0.0819(19) 0.0321(16) 0.0147(13) 0.0277(19)
    C3 0.0627(16) 0.0872(19) 0.0689(17) 0.0342(14) -0.0003(13) 0.0178(14)
    C4 0.0732(17) 0.0562(14) 0.0525(13) 0.0089(12) -0.0014(12) 0.0165(11)
    C5 0.0527(12) 0.0444(11) 0.0458(11) 0.0008(10) 0.0061(9) 0.0033(9)
    C6 0.0409(10) 0.0333(9) 0.0375(10) 0.0046(8) 0.0039(8) -0.0028(7)
    C7 0.0371(9) 0.0268(9) 0.0354(9) 0.0020(7) 0.0059(7) -0.0035(7)
    C8 0.0410(10) 0.0492(11) 0.0549(12) 0.0033(9) 0.0201(9) 0.0051(9)
    C9 0.0614(15) 0.094(2) 0.0782(17) 0.0140(14) 0.0386(13) 0.0308(15)
    C10 0.0394(11) 0.0851(17) 0.0734(16) 0.0077(12) 0.0213(11) 0.0201(14)
    C11 0.0404(11) 0.0412(11) 0.0693(14) 0.0015(9) 0.0087(10) -0.0077(10)
    C12 0.0497(13) 0.0499(13) 0.0834(17) -0.0085(10) 0.0086(12) -0.0191(12)
    C13 0.0625(14) 0.0358(11) 0.0698(15) -0.0047(10) 0.0261(12) -0.0104(10)
    C14 0.0507(12) 0.0463(12) 0.0691(14) 0.0106(10) 0.0204(11) -0.0057(11)
    C15 0.0387(10) 0.0480(11) 0.0577(12) 0.0028(9) 0.0104(9) -0.0089(10)
_geom_special_details
;
All e.s.d.'s (except the e.s.d. in the dihedral angle between two l.s. planes)
are estimated using the full covariance matrix. The cell e.s.d.'s are taken
into account individually in the estimation of e.s.d.'s in distances, angles
and torsion angles; correlations between e.s.d.'s in cell parameters are only
used when they are defined by crystal symmetry. An approximate (isotropic)
treatment of cell e.s.d.'s is used for estimating e.s.d.'s involving l.s.
planes.
;
loop_
    _geom_bond_atom_site_label_1
    _geom_bond_atom_site_label_2
    _geom_bond_site_symmetry_2
    _geom_bond_distance
    _geom_bond_publ_flag
    Ni1 O1 5_565 2.0175(13) ?
    Ni1 O1 . 2.0175(13) ?
    Ni1 N2 . 2.1148(16) ?
    Ni1 N2 5_565 2.1148(16) ?
    Ni1 N3 . 2.1439(16) ?
    Ni1 N3 5_565 2.1439(16) ?
    O1 C7 . 1.275(2) ?
    N1 C7 . 1.301(2) ?
    N1 N2 . 1.404(2) ?
    N2 C8 . 1.279(2) ?
    N3 C15 . 1.325(2) ?
    N3 C11 . 1.325(2) ?
    C1 C6 . 1.371(3) ?
    C1 C2 . 1.387(3) ?
    C1 H1 . 0.9300 ?
    C2 C3 . 1.360(4) ?
    C2 H2 . 0.9300 ?
    C3 C4 . 1.366(4) ?
    C3 H3 . 0.9300 ?
    C4 C5 . 1.375(3) ?
    C4 H4 . 0.9300 ?
    C5 C6 . 1.374(3) ?
    C5 H5 . 0.9300 ?
    C6 C7 . 1.493(2) ?
    C8 C10 . 1.486(3) ?
    C8 C9 . 1.493(3) ?
    C9 H9A . 0.9600 ?
    C9 H9B . 0.9600 ?
    C9 H9C . 0.9600 ?
    C10 H10A . 0.9600 ?
    C10 H10B . 0.9600 ?
    C10 H10C . 0.9600 ?
    C11 C12 . 1.368(3) ?
    C11 H11 . 0.9300 ?
    C12 C13 . 1.363(3) ?
    C12 H12 . 0.9300 ?
    C13 C14 . 1.356(3) ?
    C13 H13 . 0.9300 ?
    C14 C15 . 1.372(3) ?
    C14 H14 . 0.9300 ?
    C15 H15 . 0.9300 ?
loop_
    _geom_angle_atom_site_label_1
    _geom_angle_atom_site_label_2
    _geom_angle_atom_site_label_3
    _geom_angle_site_symmetry_1
    _geom_angle_site_symmetry_3
    _geom_angle
    _geom_angle_publ_flag
    O1 Ni1 O1 5_565 . 180.00(9) ?
    O1 Ni1 N2 5_565 . 102.19(6) ?
    O1 Ni1 N2 . . 77.81(6) ?
    O1 Ni1 N2 5_565 5_565 77.81(6) ?
    O1 Ni1 N2 . 5_565 102.19(6) ?
    N2 Ni1 N2 . 5_565 180.00(8) ?
    O1 Ni1 N3 5_565 . 89.18(6) ?
    O1 Ni1 N3 . . 90.82(6) ?
    N2 Ni1 N3 . . 91.21(6) ?
    N2 Ni1 N3 5_565 . 88.79(6) ?
    O1 Ni1 N3 5_565 5_565 90.82(6) ?
    O1 Ni1 N3 . 5_565 89.18(6) ?
    N2 Ni1 N3 . 5_565 88.79(6) ?
    N2 Ni1 N3 5_565 5_565 91.21(6) ?
    N3 Ni1 N3 . 5_565 180.00(8) ?
    C7 O1 Ni1 . . 111.61(11) ?
    C7 N1 N2 . . 111.65(14) ?
    C8 N2 N1 . . 114.09(16) ?
    C8 N2 Ni1 . . 134.88(14) ?
    N1 N2 Ni1 . . 110.93(11) ?
    C15 N3 C11 . . 116.89(17) ?
    C15 N3 Ni1 . . 123.21(13) ?
    C11 N3 Ni1 . . 119.90(13) ?
    C6 C1 C2 . . 121.1(2) ?
    C6 C1 H1 . . 119.5 ?
    C2 C1 H1 . . 119.5 ?
    C3 C2 C1 . . 119.8(3) ?
    C3 C2 H2 . . 120.1 ?
    C1 C2 H2 . . 120.1 ?
    C2 C3 C4 . . 119.6(2) ?
    C2 C3 H3 . . 120.2 ?
    C4 C3 H3 . . 120.2 ?
    C3 C4 C5 . . 120.5(2) ?
    C3 C4 H4 . . 119.7 ?
    C5 C4 H4 . . 119.7 ?
    C6 C5 C4 . . 120.8(2) ?
    C6 C5 H5 . . 119.6 ?
    C4 C5 H5 . . 119.6 ?
    C1 C6 C5 . . 118.16(19) ?
    C1 C6 C7 . . 119.95(18) ?
    C5 C6 C7 . . 121.87(18) ?
    O1 C7 N1 . . 126.67(16) ?
    O1 C7 C6 . . 117.41(16) ?
    N1 C7 C6 . . 115.89(16) ?
    N2 C8 C10 . . 120.02(18) ?
    N2 C8 C9 . . 123.37(19) ?
    C10 C8 C9 . . 116.61(18) ?
    C8 C9 H9A . . 109.5 ?
    C8 C9 H9B . . 109.5 ?
    H9A C9 H9B . . 109.5 ?
    C8 C9 H9C . . 109.5 ?
    H9A C9 H9C . . 109.5 ?
    H9B C9 H9C . . 109.5 ?
    C8 C10 H10A . . 109.5 ?
    C8 C10 H10B . . 109.5 ?
    H10A C10 H10B . . 109.5 ?
    C8 C10 H10C . . 109.5 ?
    H10A C10 H10C . . 109.5 ?
    H10B C10 H10C . . 109.5 ?
    N3 C11 C12 . . 123.2(2) ?
    N3 C11 H11 . . 118.4 ?
    C12 C11 H11 . . 118.4 ?
    C13 C12 C11 . . 119.3(2) ?
    C13 C12 H12 . . 120.4 ?
    C11 C12 H12 . . 120.4 ?
    C14 C13 C12 . . 118.2(2) ?
    C14 C13 H13 . . 120.9 ?
    C12 C13 H13 . . 120.9 ?
    C13 C14 C15 . . 119.5(2) ?
    C13 C14 H14 . . 120.3 ?
    C15 C14 H14 . . 120.3 ?
    N3 C15 C14 . . 123.00(19) ?
    N3 C15 H15 . . 118.5 ?
    C14 C15 H15 . . 118.5 ?
loop_
    _geom_torsion_atom_site_label_1
    _geom_torsion_atom_site_label_2
    _geom_torsion_atom_site_label_3
    _geom_torsion_atom_site_label_4
    _geom_torsion_site_symmetry_1
    _geom_torsion_site_symmetry_2
    _geom_torsion_site_symmetry_3
    _geom_torsion_site_symmetry_4
    _geom_torsion
    _geom_torsion_publ_flag
    N2 Ni1 O1 C7 . . . . 9.82(11) ?
    N2 Ni1 O1 C7 5_565 . . . -170.18(11) ?
    N3 Ni1 O1 C7 . . . . 100.88(12) ?
    N3 Ni1 O1 C7 5_565 . . . -79.12(12) ?
    C7 N1 N2 C8 . . . . -175.97(16) ?
    C7 N1 N2 Ni1 . . . . 7.01(17) ?
    O1 Ni1 N2 C8 5_565 . . . -5.3(2) ?
    O1 Ni1 N2 C8 . . . . 174.7(2) ?
    N3 Ni1 N2 C8 . . . . 84.12(19) ?
    N3 Ni1 N2 C8 5_565 . . . -95.88(19) ?
    O1 Ni1 N2 N1 5_565 . . . 170.85(10) ?
    O1 Ni1 N2 N1 . . . . -9.15(10) ?
    N3 Ni1 N2 N1 . . . . -99.72(11) ?
    N3 Ni1 N2 N1 5_565 . . . 80.28(11) ?
    O1 Ni1 N3 C15 5_565 . . . 16.25(16) ?
    O1 Ni1 N3 C15 . . . . -163.75(16) ?
    N2 Ni1 N3 C15 . . . . -85.93(16) ?
    N2 Ni1 N3 C15 5_565 . . . 94.07(16) ?
    O1 Ni1 N3 C11 5_565 . . . -163.18(16) ?
    O1 Ni1 N3 C11 . . . . 16.82(16) ?
    N2 Ni1 N3 C11 . . . . 94.64(16) ?
    N2 Ni1 N3 C11 5_565 . . . -85.36(16) ?
    C6 C1 C2 C3 . . . . 0.3(5) ?
    C1 C2 C3 C4 . . . . -0.7(5) ?
    C2 C3 C4 C5 . . . . 0.1(4) ?
    C3 C4 C5 C6 . . . . 0.8(4) ?
    C2 C1 C6 C5 . . . . 0.7(4) ?
    C2 C1 C6 C7 . . . . -178.0(2) ?
    C4 C5 C6 C1 . . . . -1.2(3) ?
    C4 C5 C6 C7 . . . . 177.42(19) ?
    Ni1 O1 C7 N1 . . . . -10.2(2) ?
    Ni1 O1 C7 C6 . . . . 168.00(12) ?
    N2 N1 C7 O1 . . . . 1.9(2) ?
    N2 N1 C7 C6 . . . . -176.30(14) ?
    C1 C6 C7 O1 . . . . -0.9(3) ?
    C5 C6 C7 O1 . . . . -179.55(17) ?
    C1 C6 C7 N1 . . . . 177.46(19) ?
    C5 C6 C7 N1 . . . . -1.2(3) ?
    N1 N2 C8 C10 . . . . -179.78(19) ?
    Ni1 N2 C8 C10 . . . . -3.7(3) ?
    N1 N2 C8 C9 . . . . 0.4(3) ?
    Ni1 N2 C8 C9 . . . . 176.48(18) ?
    C15 N3 C11 C12 . . . . 1.2(3) ?
    Ni1 N3 C11 C12 . . . . -179.37(19) ?
    N3 C11 C12 C13 . . . . -1.0(4) ?
    C11 C12 C13 C14 . . . . 0.2(4) ?
    C12 C13 C14 C15 . . . . 0.4(4) ?
    C11 N3 C15 C14 . . . . -0.5(3) ?
    Ni1 N3 C15 C14 . . . . -179.99(17) ?
    C13 C14 C15 N3 . . . . -0.2(4) ?
loop_
    _geom_hbond_atom_site_label_D
    _geom_hbond_atom_site_label_H
    _geom_hbond_atom_site_label_A
    _geom_hbond_site_symmetry_A
    _geom_hbond_distance_DH
    _geom_hbond_distance_HA
    _geom_hbond_distance_DA
    _geom_hbond_angle_DHA
    C13 H13 N1 1_565 0.93 2.50 3.382(3) 157
data_global
_journal_date_recd_electronic     2011-06-10
_journal_date_accepted     2011-06-20
_journal_name_full     'Acta Crystallographica, Section E'
_journal_year     2011
_journal_volume     67
_journal_issue      7
_journal_page_first     m978
_journal_page_last     m978
_journal_paper_category     QM
_journal_coeditor_code     RZ2613
_publ_contact_author_name     'Mr. Liang Wang'
_publ_contact_author_address
;
College of Environment and Chemical Engineering
Xi'an Polytechnic University,
710048 Xi'an
Shaanxi,
People's Republic of China
;
_publ_contact_author_email     wllily315668256@yahoo.com.cn
_publ_contact_author_fax     '+86 29 82330169'
_publ_contact_author_phone     '+86 29 82330169'
_publ_section_title
;\
<i>trans</i>-Bis(<i>N</i>'-isopropylidenebenzohydrazidato-\k^2^<i>N</i>',\
<i>O</i>)bis(pyridine-\k<i>N</i>)nickel(II)
;
loop_
    _publ_author_name
    _publ_author_footnote
    _publ_author_address
    'Chang-Zheng Zheng' .
;
College of Environment and Chemical Engineering
Xi'an Polytechnic University
710048 Xi'an
Shaanxi
People's Republic of China
;
    'Liang Wang' .
;
College of Environment and Chemical Engineering
Xi'an Polytechnic University
710048 Xi'an
Shaanxi
People's Republic of China
;
    'Juan Liu' .
;
College of Environment and Chemical Engineering
Xi'an Polytechnic University
710048 Xi'an
Shaanxi
People's Republic of China
;
