# Supplementary material for: trans-Bis(N′-isopropyl­idene­benzo­hydrazidato-κ2 N′,O)bis­(pyridine-κN)nickel(II)
Source: Acta Crystallogr Sect E Struct Rep Online. 2011 Jun 25;67(Pt 7):m978. doi: 10.1107/S1600536811024214 (PMC3152089; doi:10.1107/S1600536811024214)
Supplement: Supplementary file 2 [file e-67-0m978-Isup2.hkl]

# 
# h,k,l, Fc-squared, Fo-squared, sigma(Fo-squared) and status flag 
# 
data_I
_shelx_title ' 1 in C2/c' 
_shelx_refln_list_code          4 
_shelx_F_calc_maximum      348.17 
_exptl_crystal_F_000      1192.00 
_reflns_d_resolution_high  0.8393 
 
loop_ 
 _symmetry_equiv_pos_as_xyz 
 'x, y, z' 
 '-x, y, -z+1/2' 
 'x+1/2, y+1/2, z' 
 '-x+1/2, y+1/2, -z+1/2' 
 '-x, -y, -z' 
 'x, -y, z-1/2' 
 '-x+1/2, -y+1/2, -z' 
 'x+1/2, -y+1/2, z-1/2' 
 
_cell_length_a    15.4192 
_cell_length_b     9.2424 
_cell_length_c    21.2947 
_cell_angle_alpha  90.000 
_cell_angle_beta  109.924 
_cell_angle_gamma  90.000 
 
_shelx_F_squared_multiplier     1.000 
 
loop_ 
 _refln_index_h 
 _refln_index_k 
 _refln_index_l 
 _refln_F_squared_calc 
 _refln_F_squared_meas 
 _refln_F_squared_sigma 
 _refln_observed_status 
   2   0   0    33834.82    32268.14    620.53 o 
   4   0   0      274.08      366.88      7.09 o 
   6   0   0     3002.48     2616.60     37.92 o 
   8   0   0    10848.53    10169.53    139.07 o 
  10   0   0     9028.97     9220.54    196.24 o 
  12   0   0     1139.31     1110.50     21.69 o 
  14   0   0     1283.87     1277.90     37.20 o 
  16   0   0     1027.14     1122.19     36.46 o 
   1   1   0    38605.36    37895.97    732.51 o 
   3   1   0      296.42      369.00      8.23 o 
   5   1   0     7297.73     7344.91     81.98 o 
   7   1   0    11802.54    11666.49    129.51 o 
   9   1   0     9738.25     9854.69     95.77 o 
  11   1   0      421.96      457.29      8.57 o 
  13   1   0       13.08       16.42      5.72 o 
  15   1   0      987.42     1000.12     23.14 o 
  17   1   0      583.90      629.19     19.54 o 
   0   2   0     1288.82     1421.13     28.89 o 
   2   2   0    16321.35    17013.38    219.33 o 
   4   2   0     9707.75     9575.13     92.38 o 
   6   2   0     6471.65     6418.74     63.41 o 
   8   2   0     4182.42     4287.30     50.44 o 
  10   2   0     1112.89     1082.90     16.74 o 
  12   2   0     1064.25     1042.21     17.52 o 
  14   2   0       30.01       26.62      6.14 o 
  16   2   0      575.49      594.27     18.45 o 
   1   3   0      598.70      729.63      8.54 o 
   3   3   0      885.60     1029.45     11.36 o 
   5   3   0     3747.02     3423.21     35.06 o 
   7   3   0      242.35      134.98      5.85 o 
   9   3   0     1745.35     1668.17     22.81 o 
  11   3   0     3404.19     3336.49     41.87 o 
  13   3   0     1913.26     1915.11     27.69 o 
  15   3   0     1261.32     1290.29     27.84 o 
   0   4   0     4316.93     4060.34     46.63 o 
   2   4   0     6086.16     5803.29     57.00 o 
   4   4   0     7966.08     8164.19     71.01 o 
   6   4   0     9089.87     9648.35    119.37 o 
   8   4   0     1979.71     1960.29     25.95 o 
  10   4   0     3187.16     3164.61     49.54 o 
  12   4   0     2799.79     2763.55     45.59 o 
  14   4   0     2428.57     2416.22     62.50 o 
  16   4   0      877.37      964.65     24.43 o 
   1   5   0     1898.46     1793.11     19.51 o 
   3   5   0     3700.21     3477.65     35.73 o 
   5   5   0     4410.09     4568.00     46.49 o 
   7   5   0     4795.98     4962.01     59.57 o 
   9   5   0     2097.91     2025.64     28.60 o 
  11   5   0     2753.14     2631.04     43.84 o 
  13   5   0     1408.71     1445.63     29.49 o 
  15   5   0      996.51     1086.14     26.05 o 
   0   6   0     1982.50     1839.53     29.72 o 
   2   6   0     1091.42      986.99     12.50 o 
   4   6   0     6376.03     6296.20     62.97 o 
   6   6   0     4132.96     4101.14     42.88 o 
   8   6   0     1497.48     1522.37     23.01 o 
  10   6   0      825.95      830.69     16.50 o 
  12   6   0      301.68      338.66     14.19 o 
  14   6   0      676.56      761.24     21.56 o 
   1   7   0     2748.94     2787.23     30.65 o 
   3   7   0      784.90      810.25     13.83 o 
   5   7   0      292.77      276.23      8.25 o 
   7   7   0       11.77       16.47      4.91 o 
   9   7   0      230.97      248.69      9.94 o 
  11   7   0      236.28      275.76     12.73 o 
  13   7   0      591.46      641.12     54.19 o 
   0   8   0      648.71      641.95     15.48 o 
   2   8   0     1840.60     1842.13     22.35 o 
   4   8   0      562.62      564.10     11.99 o 
   6   8   0      647.22      636.20     17.10 o 
   8   8   0     1703.38     1821.65     44.77 o 
  10   8   0      732.13      796.98     21.95 o 
   1   9   0      489.33      488.31     10.15 o 
   3   9   0     1710.34     1688.89     21.74 o 
   5   9   0     1206.75     1276.12     26.39 o 
   7   9   0      871.91      886.17     21.96 o 
   9   9   0      362.72      376.01     16.17 o 
   0  10   0     1120.20     1054.93     22.84 o 
   2  10   0      866.48      819.58     16.46 o 
   4  10   0     1226.48     1220.23     21.47 o 
   6  10   0      624.85      683.77     19.81 o 
 -17   1   1        0.85       12.79      8.74 o 
 -15   1   1       67.12       50.74      8.72 o 
 -13   1   1        4.03       -6.71      4.76 o 
 -11   1   1      294.71      292.87      6.89 o 
  -9   1   1       43.43       51.41      8.18 o 
  -7   1   1      955.81     1231.72     21.30 o 
  -5   1   1       31.75       44.17      2.78 o 
  -3   1   1     1350.84     1440.09     21.32 o 
  -1   1   1     1361.71     1367.17     28.52 o 
   1   1   1     1483.49     1647.26     23.58 o 
   3   1   1      220.25      194.64      4.09 o 
   5   1   1     1279.49     1224.79     15.89 o 
   7   1   1      171.67      159.22      5.58 o 
   9   1   1       73.07       62.00      6.16 o 
  11   1   1       41.60       30.15      3.65 o 
  13   1   1     5351.43     5139.77     62.42 o 
  15   1   1      136.77      156.75      9.41 o 
 -16   2   1       17.59       33.35      8.82 o 
 -14   2   1      466.51      398.44     11.27 o 
 -12   2   1     1007.95      985.83     16.75 o 
 -10   2   1       64.88       85.35      4.24 o 
  -8   2   1       28.03       23.97      3.12 o 
  -6   2   1      994.87      993.55     14.92 o 
  -4   2   1      702.44      692.16     12.10 o 
  -2   2   1     7529.92     7757.74     75.16 o 
   0   2   1    16363.78    16166.75    273.58 o 
   2   2   1     4517.21     4929.22     44.89 o 
   4   2   1     2397.89     2567.67     26.32 o 
   6   2   1     8598.69     9535.16    137.48 o 
   8   2   1       16.45       30.40      4.41 o 
  10   2   1      348.05      283.18      8.43 o 
  12   2   1      379.67      338.65     14.01 o 
  14   2   1      419.70      352.71     11.32 o 
  16   2   1       11.75       17.70      6.82 o 
 -15   3   1        0.04       10.04      7.45 o 
 -13   3   1        8.32       11.25      5.09 o 
 -11   3   1        2.38        7.84      4.18 o 
  -9   3   1        8.17        2.39      3.07 o 
  -7   3   1     4329.32     4473.57     46.22 o 
  -5   3   1      557.27      637.54      9.81 o 
  -3   3   1      209.10      181.49      5.01 o 
  -1   3   1     4714.95     4940.26     48.28 o 
   1   3   1      352.26      319.39      6.61 o 
   3   3   1     2499.89     2876.05     25.95 o 
   5   3   1     4096.15     4623.30     46.32 o 
   7   3   1       71.52      114.79      4.72 o 
   9   3   1      323.11      296.77      8.12 o 
  11   3   1      489.93      492.68     11.44 o 
  13   3   1       52.80       75.25      8.45 o 
  15   3   1       10.84       21.08      8.31 o 
 -16   4   1        0.03       17.66      8.68 o 
 -14   4   1        3.12       17.24     10.66 o 
 -12   4   1       43.26       48.06      7.47 o 
 -10   4   1      308.60      315.88      8.12 o 
  -8   4   1      661.80      702.43     20.45 o 
  -6   4   1     5037.14     5078.94     65.91 o 
  -4   4   1      196.51      171.06      3.82 o 
  -2   4   1      132.64       77.23      4.16 o 
   0   4   1      993.54     1128.63     13.61 o 
   2   4   1      678.08      827.60     10.18 o 
   4   4   1      567.20      677.96      9.27 o 
   6   4   1     1058.30     1155.00     14.44 o 
   8   4   1        5.55        4.90      3.17 o 
  10   4   1       72.05       73.61      7.02 o 
  12   4   1       16.64       33.53     13.58 o 
  14   4   1       19.07       33.11     13.83 o 
 -15   5   1      238.16      284.92     15.07 o 
 -13   5   1      295.31      285.44     13.50 o 
 -11   5   1       66.55       60.36      6.71 o 
  -9   5   1        2.39        0.12      4.44 o 
  -7   5   1      385.78      353.62      9.37 o 
  -5   5   1     3135.57     3380.21     35.17 o 
  -3   5   1     1962.14     1975.37     21.48 o 
  -1   5   1      587.18      560.00      6.18 o 
   1   5   1      821.95      824.85     10.44 o 
   3   5   1      749.98      757.45     19.36 o 
   5   5   1        3.20        5.97      2.49 o 
   7   5   1     1065.21     1201.10     18.73 o 
   9   5   1      346.21      371.41     10.68 o 
  11   5   1      167.27      155.77     10.68 o 
  13   5   1       61.67       61.11      9.29 o 
  15   5   1        7.16       17.67      9.05 o 
 -14   6   1       50.43       71.59     10.09 o 
 -12   6   1       25.44       23.34      7.70 o 
 -10   6   1      124.22      129.16      7.85 o 
  -8   6   1       49.51       67.17      6.79 o 
  -6   6   1      307.41      328.29     15.56 o 
  -4   6   1      482.97      497.50     11.65 o 
  -2   6   1       72.85       88.56      3.87 o 
   0   6   1       31.24       27.94      2.83 o 
   2   6   1      522.18      625.23      9.23 o 
   4   6   1        9.38        6.88      4.74 o 
   6   6   1      614.09      553.59      9.53 o 
   8   6   1       15.50       14.24      4.73 o 
  10   6   1        4.59        4.18      5.30 o 
  12   6   1        2.07      -10.86      7.24 o 
  14   6   1       83.77      101.85     11.30 o 
 -13   7   1        8.97       15.57      8.68 o 
 -11   7   1        6.73       -3.21      6.18 o 
  -9   7   1        2.37        5.58      6.75 o 
  -7   7   1        8.08        5.03      4.44 o 
  -5   7   1      451.15      457.72     13.28 o 
  -3   7   1     1448.62     1455.73     22.21 o 
  -1   7   1      330.35      343.25      8.71 o 
   1   7   1      566.54      538.60      9.37 o 
   3   7   1      360.34      322.95      8.57 o 
   5   7   1       17.57       19.18      3.54 o 
   7   7   1      144.05      119.75      7.29 o 
   9   7   1        2.87       -4.90      5.20 o 
  11   7   1       87.11       67.36      7.91 o 
  13   7   1        3.10        5.21      8.80 o 
 -12   8   1       11.57        7.50      7.80 o 
 -10   8   1      280.46      297.24     14.67 o 
  -8   8   1      451.60      473.24     16.00 o 
  -6   8   1        0.06       -9.33      7.32 o 
  -4   8   1      184.51      168.56     10.27 o 
  -2   8   1       97.22       98.95      5.57 o 
   0   8   1        2.01        0.64      3.92 o 
   2   8   1      452.65      434.43      9.12 o 
   4   8   1      986.11      977.01     17.40 o 
   6   8   1      432.01      420.14     14.25 o 
   8   8   1      303.64      293.12     19.84 o 
  10   8   1      232.01      216.25     13.96 o 
  -9   9   1      256.23      284.06     28.83 o 
  -7   9   1       79.71       89.85      9.90 o 
  -5   9   1       30.10       23.46      7.89 o 
  -3   9   1        2.51       -5.33      5.27 o 
  -1   9   1        1.07       -6.44      4.30 o 
   1   9   1       34.13       26.60      4.77 o 
   3   9   1      145.99      159.60      7.46 o 
   5   9   1      415.23      441.56     15.56 o 
   7   9   1        0.09        6.12      8.02 o 
   9   9   1      137.82      154.94     12.54 o 
  -6  10   1        6.88        1.07      8.59 o 
  -4  10   1      344.57      307.80     11.24 o 
  -2  10   1       27.93        6.67      8.38 o 
   0  10   1        0.19       -6.87      6.63 o 
   2  10   1      177.71      165.22      8.07 o 
   4  10   1        7.00       25.56      7.30 o 
   6  10   1        4.00       14.76     13.39 o 
 -16   0   2     1917.14     1878.22     49.73 o 
 -14   0   2      923.42      845.89     28.40 o 
 -12   0   2     7294.09     7199.96    160.47 o 
 -10   0   2     5576.85     5740.42     81.05 o 
  -8   0   2     4716.68     5197.57     72.72 o 
  -6   0   2     2799.41     2803.68     40.02 o 
  -4   0   2    24655.54    23986.91    458.58 o 
  -2   0   2   121218.91   121840.95   2403.02 o 
   0   0   2    39834.08    31630.37    612.85 o 
   4   0   2     6054.48     6239.69    121.40 o 
   6   0   2     4649.69     4708.94     94.25 o 
   8   0   2     3955.86     3846.07     55.98 o 
  10   0   2     2507.76     2423.89     38.34 o 
  12   0   2      434.57      460.37     22.70 o 
  14   0   2      213.54      215.03     23.50 o 
  16   0   2      991.08     1056.97     36.21 o 
 -17   1   2      634.44      680.47     19.72 o 
 -15   1   2      561.33      608.45     23.25 o 
 -13   1   2      177.96      182.94      8.45 o 
 -11   1   2     1654.82     1670.18     19.66 o 
  -9   1   2     7638.63     7905.14     77.17 o 
  -7   1   2     6164.65     6251.83     60.96 o 
  -5   1   2     9026.50     9156.76     88.48 o 
  -3   1   2     2625.53     2672.03     48.45 o 
  -1   1   2    11024.46    11758.83    171.34 o 
   1   1   2    11109.26    11356.63    154.62 o 
   3   1   2     5928.51     5929.27     79.73 o 
   5   1   2    12465.65    13100.04    144.67 o 
   7   1   2    10758.41    11072.79    123.64 o 
   9   1   2     5236.99     5099.51     60.04 o 
  11   1   2     3371.96     3187.44     34.77 o 
  13   1   2     1594.00     1631.48     21.20 o 
  15   1   2     1358.36     1338.34     22.86 o 
 -16   2   2      606.27      646.06     18.58 o 
 -14   2   2      842.70      872.14     16.26 o 
 -12   2   2      300.47      299.65      9.25 o 
 -10   2   2     7082.19     6928.47     92.73 o 
  -8   2   2     6084.67     5654.41     64.91 o 
  -6   2   2      460.48      394.31      6.98 o 
  -4   2   2     2414.21     2117.05     25.27 o 
  -2   2   2      436.08      383.04     12.62 o 
   0   2   2    55173.43    53359.08    705.84 o 
   2   2   2      268.86      355.08      4.25 o 
   4   2   2     1729.16     1722.35     18.52 o 
   6   2   2    22187.12    23228.14    254.69 o 
   8   2   2     2260.51     2106.25     33.11 o 
  10   2   2      633.43      688.92     12.98 o 
  12   2   2      139.45      138.42      8.73 o 
  14   2   2      791.77      822.15     16.81 o 
  16   2   2      729.18      825.99     18.98 o 
 -17   3   2      391.53      384.06     23.19 o 
 -15   3   2      749.92      775.58     16.14 o 
 -13   3   2     1631.60     1699.73     25.04 o 
 -11   3   2      167.52      194.50      9.75 o 
  -9   3   2     2215.32     1947.50     24.92 o 
  -7   3   2      184.35      371.14      7.28 o 
  -5   3   2      160.32      295.73     12.23 o 
  -3   3   2     2401.01     2315.49     27.26 o 
  -1   3   2     5848.25     5777.95     45.81 o 
   1   3   2    18503.04    18144.73    173.16 o 
   3   3   2      356.92      416.17      5.23 o 
   5   3   2    11333.87    12199.72    120.10 o 
   7   3   2     9155.73     9078.72    102.35 o 
   9   3   2     2385.32     2425.53     31.49 o 
  11   3   2     1562.23     1567.58     23.23 o 
  13   3   2      681.57      596.44     13.76 o 
  15   3   2     1253.63     1299.39     28.06 o 
 -16   4   2      889.67      971.38     23.99 o 
 -14   4   2     2198.36     2238.28     39.48 o 
 -12   4   2     3419.94     3372.51     53.13 o 
 -10   4   2     2625.03     2699.99     35.92 o 
  -8   4   2     3577.47     3595.20     37.77 o 
  -6   4   2     8196.69     8038.49     83.27 o 
  -4   4   2     7285.52     7480.32     65.04 o 
  -2   4   2     5865.85     5802.08     46.26 o 
   0   4   2    13607.64    13904.23    133.33 o 
   2   4   2     6517.98     6760.76     66.27 o 
   4   4   2     6814.73     6806.40     90.49 o 
   6   4   2     1465.04     1302.14     15.69 o 
   8   4   2     2825.25     2799.05     45.23 o 
  10   4   2     1982.29     1917.71     33.71 o 
  12   4   2     1116.15     1112.73     24.09 o 
  14   4   2      650.37      614.68     20.21 o 
 -15   5   2      818.99      855.52     42.10 o 
 -13   5   2     1523.33     1524.89     29.97 o 
 -11   5   2     3456.11     3500.40     45.71 o 
  -9   5   2     2461.19     2390.59     32.17 o 
  -7   5   2     3926.30     3856.73     47.09 o 
  -5   5   2    12555.36    12651.43    122.41 o 
  -3   5   2     4371.70     4606.07     50.11 o 
  -1   5   2     5491.16     5720.74     64.90 o 
   1   5   2      799.40      703.70      9.44 o 
   3   5   2     3298.78     3299.93     34.29 o 
   5   5   2     4463.05     4168.66     43.09 o 
   7   5   2     2063.26     2015.07     27.82 o 
   9   5   2     2940.31     2863.75     38.60 o 
  11   5   2     1109.20     1132.79     28.89 o 
  13   5   2     1137.45     1131.37     25.63 o 
 -14   6   2      240.21      287.34     17.24 o 
 -12   6   2     1306.58     1335.50     23.12 o 
 -10   6   2     2163.10     2261.72     31.92 o 
  -8   6   2     5437.10     5568.32     66.89 o 
  -6   6   2     7873.72     7697.98     89.12 o 
  -4   6   2     6700.68     6465.08     64.40 o 
  -2   6   2     2648.63     2621.44     28.46 o 
   0   6   2      159.66      120.24      4.79 o 
   2   6   2     2255.77     2222.62     24.35 o 
   4   6   2     1191.18     1192.45     15.21 o 
   6   6   2      536.27      521.91      9.43 o 
   8   6   2       12.28       14.64      4.91 o 
  10   6   2      261.72      281.99     12.49 o 
  12   6   2     1024.37     1086.83     25.07 o 
 -13   7   2      731.96      786.18     18.19 o 
 -11   7   2     1018.80     1055.38     19.95 o 
  -9   7   2      155.47      173.21      8.67 o 
  -7   7   2      331.27      374.12     34.25 o 
  -5   7   2      295.27      269.11     10.74 o 
  -3   7   2     3633.93     3531.28     43.43 o 
  -1   7   2     1098.28     1057.28     14.27 o 
   1   7   2      985.33      900.95     12.72 o 
   3   7   2     1415.21     1449.52     20.92 o 
   5   7   2      140.17      149.02      7.18 o 
   7   7   2      368.21      352.08     10.28 o 
   9   7   2       86.33       94.67      8.55 o 
  11   7   2      555.77      628.00     18.91 o 
 -12   8   2      488.10      535.39     19.48 o 
 -10   8   2     1049.68     1051.88     36.09 o 
  -8   8   2      673.37      665.92     21.83 o 
  -6   8   2     1307.02     1338.82     26.70 o 
  -4   8   2     2775.25     2626.67     43.23 o 
  -2   8   2     1658.24     1660.47     20.54 o 
   0   8   2      713.04      669.37     11.25 o 
   2   8   2      370.35      371.61      9.13 o 
   4   8   2      161.64      183.66     10.93 o 
   6   8   2      794.70      861.13     20.34 o 
   8   8   2     1103.91     1125.86     26.23 o 
  10   8   2     1009.59     1031.08     20.55 o 
  -9   9   2      331.38      354.67     22.07 o 
  -7   9   2      670.74      684.17     23.38 o 
  -5   9   2      777.36      743.20     19.15 o 
  -3   9   2      262.63      256.48      9.39 o 
  -1   9   2      534.32      544.11     11.28 o 
   1   9   2     2355.63     2308.68     27.49 o 
   3   9   2     2840.24     2869.22     33.15 o 
   5   9   2     2006.35     1931.29     50.10 o 
   7   9   2      713.19      773.86     20.74 o 
   9   9   2      665.46      723.43     34.05 o 
  -6  10   2      836.62      857.93     22.13 o 
  -4  10   2      249.37      261.20     12.91 o 
  -2  10   2      622.98      645.23     14.88 o 
   0  10   2      813.84      737.05     13.15 o 
   2  10   2     1933.53     1881.17     24.29 o 
   4  10   2     2040.43     2013.07     30.31 o 
   6  10   2      258.44      265.67     24.24 o 
 -17   1   3       24.21       24.30      8.90 o 
 -15   1   3       16.95       23.46      7.49 o 
 -13   1   3     2054.12     2108.15     28.89 o 
 -11   1   3      282.76      266.52      7.83 o 
  -9   1   3      188.11      223.82      8.13 o 
  -7   1   3     8524.25     9557.48     91.87 o 
  -5   1   3      242.18      220.89      3.92 o 
  -3   1   3    24698.23    24970.19    241.50 o 
  -1   1   3    12215.47    12481.02    169.49 o 
   1   1   3     5260.23     5425.34     52.44 o 
   3   1   3      384.42      394.35      6.48 o 
   5   1   3      829.66      874.53     17.94 o 
   7   1   3        3.79        8.09      3.37 o 
   9   1   3        9.17       13.55      6.00 o 
  11   1   3     5125.78     4953.38     51.55 o 
  13   1   3      242.81      278.71      8.92 o 
  15   1   3      220.83      218.21     10.72 o 
 -16   2   3        1.68       -6.38      7.32 o 
 -14   2   3      405.90      401.12     11.16 o 
 -12   2   3     2146.88     2109.96     28.55 o 
 -10   2   3       44.67       47.39      6.79 o 
  -8   2   3     1091.55     1167.78     12.49 o 
  -6   2   3      213.35      232.80      5.59 o 
  -4   2   3      281.40      238.67      4.54 o 
  -2   2   3     3095.37     3107.64     30.88 o 
   0   2   3   109910.98   112203.27   4717.50 o 
   2   2   3      232.83      267.55      3.68 o 
   4   2   3     9308.92     9999.81    165.30 o 
   6   2   3     4656.30     5273.86     68.41 o 
   8   2   3       47.84       77.70      6.03 o 
  10   2   3       35.71       47.71      5.11 o 
  12   2   3     1859.69     1758.54     26.08 o 
  14   2   3       78.92       82.26      7.71 o 
  16   2   3        6.73       -2.14      6.67 o 
 -17   3   3        8.58        7.44     12.28 o 
 -15   3   3       53.97       50.46      6.59 o 
 -13   3   3      246.84      266.93      9.40 o 
 -11   3   3      197.11      190.41     11.94 o 
  -9   3   3     1186.17     1193.66     15.30 o 
  -7   3   3       74.91       74.57      3.69 o 
  -5   3   3      470.05      448.15      6.53 o 
  -3   3   3      523.57      557.55      7.11 o 
  -1   3   3     4125.57     4183.65     31.19 o 
   1   3   3    20399.57    21139.11    245.45 o 
   3   3   3      433.56      442.36      5.65 o 
   5   3   3       21.74       44.81      3.11 o 
   7   3   3        1.31       13.35      4.11 o 
   9   3   3      868.99      881.82     14.92 o 
  11   3   3       21.92       18.82      4.94 o 
  13   3   3      286.28      269.85     12.92 o 
  15   3   3       28.10       30.34      9.98 o 
 -16   4   3       24.12       35.85      9.05 o 
 -14   4   3       71.11       94.08      9.34 o 
 -12   4   3        4.61       11.93      6.46 o 
 -10   4   3       76.19       80.26      5.91 o 
  -8   4   3        2.42       25.53      7.25 o 
  -6   4   3       63.26       58.03      2.65 o 
  -4   4   3      898.15     1071.49     11.05 o 
  -2   4   3     3631.48     3817.83     31.01 o 
   0   4   3     2197.39     2454.94     25.37 o 
   2   4   3     2371.01     2582.37     27.03 o 
   4   4   3      147.45      229.86      4.23 o 
   6   4   3      113.69      130.49      4.81 o 
   8   4   3     1425.08     1482.49     27.00 o 
  10   4   3        5.53       -3.19      5.42 o 
  12   4   3       40.47       46.85      7.87 o 
  14   4   3      120.56       86.05      9.98 o 
 -15   5   3      163.27      128.71     11.96 o 
 -13   5   3        7.31       14.41      7.27 o 
 -11   5   3        0.30        6.11      5.43 o 
  -9   5   3       41.15       45.32      5.26 o 
  -7   5   3      297.05      294.15     11.96 o 
  -5   5   3      406.21      399.88      9.28 o 
  -3   5   3     1656.20     1656.49     14.68 o 
  -1   5   3     2531.31     2751.83     30.78 o 
   1   5   3     1535.91     1672.46     18.61 o 
   3   5   3        3.24       -0.06      2.07 o 
   5   5   3      120.39      131.64     10.04 o 
   7   5   3      446.90      484.66     11.21 o 
   9   5   3      125.43      146.15      9.64 o 
  11   5   3        0.06        0.95      6.38 o 
  13   5   3      149.23      136.79     16.62 o 
 -14   6   3      104.03      148.92     11.27 o 
 -12   6   3       72.48       77.10     10.02 o 
 -10   6   3      313.77      360.52     10.89 o 
  -8   6   3      214.83      275.78     11.19 o 
  -6   6   3      706.35      737.30     30.97 o 
  -4   6   3       90.88       39.43      5.96 o 
  -2   6   3      441.59      463.20      8.02 o 
   0   6   3        5.88       12.15      2.28 o 
   2   6   3       24.27       21.84      2.79 o 
   4   6   3       37.66       42.91      3.72 o 
   6   6   3      757.40      742.82     12.58 o 
   8   6   3      725.14      679.66     14.29 o 
  10   6   3       61.39       46.53      8.01 o 
  12   6   3       46.12       46.16      8.99 o 
 -13   7   3       35.89       30.73      7.57 o 
 -11   7   3      216.57      209.64     10.26 o 
  -9   7   3       43.92       43.13      9.38 o 
  -7   7   3       14.19       16.44      4.42 o 
  -5   7   3       49.31       54.16      7.19 o 
  -3   7   3     1524.99     1438.51     17.93 o 
  -1   7   3        9.61        7.22      3.17 o 
   1   7   3       96.97      114.03      5.45 o 
   3   7   3       27.06       37.25     11.26 o 
   5   7   3      434.88      460.03     19.58 o 
   7   7   3      148.22      158.41      9.17 o 
   9   7   3      230.80      222.38     10.50 o 
  11   7   3        0.41       -7.31      7.64 o 
 -12   8   3        5.01        6.59      9.16 o 
 -10   8   3        0.83        3.96      8.42 o 
  -8   8   3      410.23      414.85     14.91 o 
  -6   8   3      538.91      488.13     15.48 o 
  -4   8   3      140.83      129.90      7.43 o 
  -2   8   3        3.51       -1.95      3.61 o 
   0   8   3        3.70        9.51      3.70 o 
   2   8   3        0.87       -2.54      3.61 o 
   4   8   3       72.03       80.42      6.15 o 
   6   8   3      200.81      174.74     12.34 o 
   8   8   3       46.85       46.54      9.01 o 
  10   8   3       81.96       90.99      8.83 o 
  -9   9   3       52.56       59.52     10.07 o 
  -7   9   3       79.26       81.72      9.25 o 
  -5   9   3        1.87        4.96     10.61 o 
  -3   9   3       24.44       12.68      5.36 o 
  -1   9   3        1.29       -7.25      4.83 o 
   1   9   3       17.96       28.76      4.96 o 
   3   9   3      914.25      991.52     15.67 o 
   5   9   3        2.33        1.90     11.90 o 
   7   9   3        1.32       -3.12      7.93 o 
   9   9   3        1.18        7.46      9.41 o 
  -6  10   3       92.23       85.39     10.54 o 
  -4  10   3       66.62       58.42      9.18 o 
  -2  10   3        1.60      -10.39      6.93 o 
   0  10   3       40.25       22.34      6.46 o 
   2  10   3      131.30      175.96     17.28 o 
   4  10   3       81.96       83.35     10.39 o 
   6  10   3        0.30       -1.24     11.78 o 
 -18   0   4      868.65      888.30     33.11 o 
 -16   0   4     2377.00     2325.39     58.16 o 
 -14   0   4     8934.43     8732.99    175.97 o 
 -12   0   4     6170.51     6211.66    126.74 o 
 -10   0   4     6882.86     6422.08     89.72 o 
  -8   0   4     2643.31     2615.09     41.05 o 
  -6   0   4     2678.68     2965.34     41.93 o 
  -4   0   4    30369.00    28596.63    697.85 o 
  -2   0   4     1804.20     1766.86     35.96 o 
   0   0   4     1469.06     1640.87     33.61 o 
   4   0   4    12070.89    12075.98    231.65 o 
   6   0   4    51261.10    51674.96    980.78 o 
   8   0   4     1247.55     1355.16     33.98 o 
  10   0   4       10.64        6.85      4.52 o 
  12   0   4     3491.48     3260.18     51.54 o 
  14   0   4     1673.30     1658.63     31.49 o 
  16   0   4      843.80      981.81     35.59 o 
 -17   1   4      408.70      419.03     16.04 o 
 -15   1   4      501.45      541.28     19.72 o 
 -13   1   4     1697.28     1698.74     24.45 o 
 -11   1   4     1591.98     1763.20     34.39 o 
  -9   1   4     8190.64     8263.36     80.30 o 
  -7   1   4      428.67      307.31     13.98 o 
  -5   1   4     8937.76     8913.14     98.73 o 
  -3   1   4    20785.52    21236.39    204.40 o 
  -1   1   4     6807.48     7032.89     78.13 o 
   1   1   4     9359.00     9267.65    172.64 o 
   3   1   4      333.62      293.51      6.79 o 
   5   1   4    26163.43    27741.05    303.54 o 
   7   1   4     7660.61     7280.19     83.10 o 
   9   1   4     2445.88     2400.00     31.38 o 
  11   1   4     4473.18     4296.17     45.70 o 
  13   1   4     3944.67     3758.84     41.57 o 
  15   1   4     1003.09     1027.61     19.90 o 
 -16   2   4      331.18      359.10     14.33 o 
 -14   2   4      335.74      307.09     10.04 o 
 -12   2   4     1234.34     1259.21     19.22 o 
 -10   2   4     3598.23     3925.93     47.01 o 
  -8   2   4     1952.03     1555.20     17.97 o 
  -6   2   4     2467.17     2294.11     24.14 o 
  -4   2   4     1160.27     1144.74     12.69 o 
  -2   2   4      272.31      250.22      3.96 o 
   0   2   4     4585.56     4910.94     42.70 o 
   2   2   4     4884.44     4532.23     39.97 o 
   4   2   4     8375.43     8920.18    102.99 o 
   6   2   4     2540.54     2145.71     27.26 o 
   8   2   4     1922.74     1705.37     23.40 o 
  10   2   4     2316.67     2299.88     31.05 o 
  12   2   4      831.31      859.14     16.72 o 
  14   2   4     1205.79     1178.55     21.18 o 
 -17   3   4      271.28      293.17     20.71 o 
 -15   3   4      430.58      467.21     21.67 o 
 -13   3   4       29.87       35.77      5.36 o 
 -11   3   4     1867.32     1958.45     33.99 o 
  -9   3   4     1141.22     1053.59     13.92 o 
  -7   3   4     1204.07     1167.67     14.07 o 
  -5   3   4     3502.51     3552.80     41.49 o 
  -3   3   4    11773.57    11737.97    130.50 o 
  -1   3   4    23070.98    23400.21    169.34 o 
   1   3   4    19971.32    20438.46    174.52 o 
   3   3   4    10425.89     9840.96     91.09 o 
   5   3   4     3822.73     3635.90     42.98 o 
   7   3   4     5574.60     5708.08     66.38 o 
   9   3   4     1041.70     1022.58     16.74 o 
  11   3   4      945.60      961.19     18.89 o 
  13   3   4      102.18       90.53      9.89 o 
  15   3   4      618.20      583.55     18.70 o 
 -16   4   4      755.95      797.78     21.45 o 
 -14   4   4      486.10      522.71     25.67 o 
 -12   4   4      558.61      520.44     13.08 o 
 -10   4   4     5750.77     5833.52     59.79 o 
  -8   4   4     5750.72     6195.65     62.20 o 
  -6   4   4     1521.55     1427.34     16.47 o 
  -4   4   4     8091.19     7516.87     65.44 o 
  -2   4   4    19714.66    20402.30    225.58 o 
   0   4   4    14025.50    14374.75    130.94 o 
   2   4   4     5720.14     5604.56     55.64 o 
   4   4   4       28.86       84.14      3.69 o 
   6   4   4     3394.30     3350.77     35.47 o 
   8   4   4     1142.74     1162.53     34.10 o 
  10   4   4     1032.59     1070.87     22.91 o 
  12   4   4      224.36      242.27     12.35 o 
  14   4   4        6.40       -3.67     10.73 o 
 -15   5   4      175.51      191.05     12.71 o 
 -13   5   4     1088.17     1173.99     24.72 o 
 -11   5   4     1433.09     1465.45     23.13 o 
  -9   5   4     5073.23     5262.66     63.40 o 
  -7   5   4     6785.25     6634.52     77.30 o 
  -5   5   4     5294.64     4959.69     47.36 o 
  -3   5   4    14520.03    14287.68    111.91 o 
  -1   5   4     6268.15     6110.80     50.57 o 
   1   5   4     3987.71     3733.50     38.19 o 
   3   5   4     2803.89     3056.55     32.36 o 
   5   5   4     2571.60     2582.60     28.48 o 
   7   5   4     4099.59     4016.71     50.03 o 
   9   5   4     1311.51     1333.05     62.13 o 
  11   5   4      465.17      492.61     16.16 o 
  13   5   4      338.58      329.99     14.95 o 
 -14   6   4      471.08      493.91     21.27 o 
 -12   6   4     1688.67     1752.61     27.39 o 
 -10   6   4     1993.78     1977.98     28.52 o 
  -8   6   4     3570.56     3572.92     44.96 o 
  -6   6   4     3898.17     3648.73     44.90 o 
  -4   6   4     1487.87     1438.71     18.90 o 
  -2   6   4     2127.38     2157.12     28.64 o 
   0   6   4     2942.83     2861.71     27.30 o 
   2   6   4     1996.01     2060.45     23.16 o 
   4   6   4      234.79      284.54      7.02 o 
   6   6   4       61.68       70.43      4.65 o 
   8   6   4      837.59      786.69     18.84 o 
  10   6   4      554.95      616.06     18.10 o 
  12   6   4      887.21      899.58     26.54 o 
 -13   7   4      994.49      979.58     20.18 o 
 -11   7   4      715.92      738.17     15.94 o 
  -9   7   4      465.12      476.84     13.91 o 
  -7   7   4      406.96      352.54     12.63 o 
  -5   7   4     2674.19     2568.22     41.91 o 
  -3   7   4      262.24      258.48      6.81 o 
  -1   7   4     1218.82     1181.71     17.27 o 
   1   7   4     2256.33     2233.99     25.58 o 
   3   7   4     1382.11     1395.54     20.59 o 
   5   7   4     3006.93     3038.75     33.87 o 
   7   7   4      767.55      803.49     20.40 o 
   9   7   4      910.18      951.32     20.52 o 
  11   7   4      297.60      299.80     14.54 o 
 -12   8   4      284.52      303.02     15.64 o 
 -10   8   4       82.38      102.62     10.54 o 
  -8   8   4      437.97      432.79     15.34 o 
  -6   8   4     3601.91     3476.30     55.50 o 
  -4   8   4     2997.05     2849.13     37.48 o 
  -2   8   4      516.19      496.30      9.72 o 
   0   8   4      433.46      442.21      8.92 o 
   2   8   4      107.00      111.06      8.14 o 
   4   8   4     1658.61     1663.46     24.47 o 
   6   8   4      212.61      245.19     20.90 o 
   8   8   4      423.61      512.69     19.41 o 
  10   8   4      734.55      706.30     34.05 o 
  -9   9   4      128.28      132.38     11.53 o 
  -7   9   4     1354.91     1375.59     28.59 o 
  -5   9   4      771.24      771.00     19.54 o 
  -3   9   4      630.22      612.53     24.37 o 
  -1   9   4      795.81      761.13     14.97 o 
   1   9   4     1718.29     1693.80     25.37 o 
   3   9   4     4422.99     4438.63     55.62 o 
   5   9   4      552.21      573.81     23.81 o 
   7   9   4      279.10      300.23     19.84 o 
  -6  10   4      542.94      503.18     17.10 o 
  -4  10   4      521.48      528.82     16.75 o 
  -2  10   4      299.14      272.06     13.89 o 
   0  10   4      363.87      339.33     11.34 o 
   2  10   4     2475.84     2416.38     48.02 o 
   4  10   4      500.31      518.58     17.43 o 
 -17   1   5      139.60      161.12     11.61 o 
 -15   1   5      408.04      386.39     14.16 o 
 -13   1   5       18.42       10.30      9.12 o 
 -11   1   5       84.96      101.45      5.22 o 
  -9   1   5      351.52      357.94      6.31 o 
  -7   1   5      141.27      185.04      9.29 o 
  -5   1   5      855.59      763.23     13.39 o 
  -3   1   5     8224.94     8277.43    144.35 o 
  -1   1   5    49186.48    48524.52    534.22 o 
   1   1   5     1731.28     1793.84     21.81 o 
   3   1   5      269.87      265.88      9.18 o 
   5   1   5      252.68      407.07     10.25 o 
   7   1   5       93.56       85.73      5.22 o 
   9   1   5      360.18      360.99      9.26 o 
  11   1   5        0.20       29.39      8.68 o 
  13   1   5       64.54       66.77      5.95 o 
  15   1   5        2.48       15.21      6.84 o 
 -16   2   5       98.16       90.38      9.38 o 
 -14   2   5      125.15      129.49      7.64 o 
 -12   2   5      135.56      134.21      9.11 o 
 -10   2   5      356.71      455.50      9.45 o 
  -8   2   5     1992.73     2162.95     23.67 o 
  -6   2   5      679.52      769.33      9.74 o 
  -4   2   5       11.77       17.18      1.71 o 
  -2   2   5    12245.90    12573.11    139.56 o 
   0   2   5     7447.95     7755.05     66.79 o 
   2   2   5        5.07        8.11      1.85 o 
   4   2   5      756.96      897.24     13.00 o 
   6   2   5        6.83       37.35      4.82 o 
   8   2   5        1.50       -3.68      3.21 o 
  10   2   5      401.26      397.57     10.50 o 
  12   2   5        0.09       29.27     11.04 o 
  14   2   5        2.98       14.54      6.61 o 
 -17   3   5      109.62      103.55     15.38 o 
 -15   3   5       57.83       62.96      6.57 o 
 -13   3   5     1474.28     1521.74     22.75 o 
 -11   3   5       84.08      104.74      5.41 o 
  -9   3   5      264.83      233.71      6.04 o 
  -7   3   5       48.20       64.12      3.40 o 
  -5   3   5      770.16      761.21      9.70 o 
  -3   3   5        5.73        6.12      2.49 o 
  -1   3   5    16173.72    16966.24    161.13 o 
   1   3   5       73.92      108.59      2.75 o 
   3   3   5       28.75       52.86      2.70 o 
   5   3   5      449.80      528.71      9.57 o 
   7   3   5      634.85      666.77     12.15 o 
   9   3   5      809.77      775.35     14.34 o 
  11   3   5      211.29      119.75      7.46 o 
  13   3   5       40.14       30.94      8.54 o 
  15   3   5       34.79       32.66      9.23 o 
 -16   4   5      166.93      172.18     12.36 o 
 -14   4   5       57.78       46.74      7.70 o 
 -12   4   5     1920.25     1964.26     24.23 o 
 -10   4   5      617.57      594.23     10.43 o 
  -8   4   5      100.03      113.69      4.80 o 
  -6   4   5      313.96      244.92      9.84 o 
  -4   4   5      484.15      460.21      6.08 o 
  -2   4   5      342.85      402.92      5.02 o 
   0   4   5    25414.60    27001.04    361.68 o 
   2   4   5       26.62       27.26      1.98 o 
   4   4   5     1281.83     1406.06     14.69 o 
   6   4   5     2252.94     2503.38     31.76 o 
   8   4   5      381.87      406.21     12.88 o 
  10   4   5      182.39      132.26      9.87 o 
  12   4   5     1091.65     1000.24     23.72 o 
  14   4   5        1.29      -11.90      8.10 o 
 -15   5   5        0.10      -11.03      7.35 o 
 -13   5   5      570.16      585.39     14.50 o 
 -11   5   5      869.90      850.05     16.25 o 
  -9   5   5      114.50      126.24      9.59 o 
  -7   5   5       46.47       44.32      6.23 o 
  -5   5   5      353.04      340.83      6.16 o 
  -3   5   5     4495.77     4658.41     79.51 o 
  -1   5   5       71.65       67.89      3.91 o 
   1   5   5     1803.81     1714.52     19.34 o 
   3   5   5      310.53      316.54      6.73 o 
   5   5   5      181.42      214.22      9.65 o 
   7   5   5      318.27      363.90     12.40 o 
   9   5   5      131.44      129.10     20.77 o 
  11   5   5      241.86      245.72     12.99 o 
  13   5   5      119.87      124.83     11.34 o 
 -14   6   5       11.83       -1.53      6.59 o 
 -12   6   5       14.26       18.88      6.21 o 
 -10   6   5      183.59      186.00      8.98 o 
  -8   6   5       49.50       39.56      5.18 o 
  -6   6   5      176.41      192.06     11.93 o 
  -4   6   5     1096.10     1055.76     18.08 o 
  -2   6   5      265.10      298.05      6.51 o 
   0   6   5      310.50      328.76      6.39 o 
   2   6   5      136.57      113.74      5.13 o 
   4   6   5     1059.54     1059.03     45.88 o 
   6   6   5     1046.11     1086.54     15.46 o 
   8   6   5       99.76      111.06     10.79 o 
  10   6   5      337.51      277.94     13.61 o 
  12   6   5       54.26       34.26      9.18 o 
 -13   7   5       98.72      102.80      8.93 o 
 -11   7   5      181.83      206.22      9.83 o 
  -9   7   5       65.87       53.04      5.99 o 
  -7   7   5      127.96      153.21     10.26 o 
  -3   7   5      118.05      136.75     12.25 o 
  -1   7   5        0.23        3.75      4.65 o 
   1   7   5      904.91      892.01     12.98 o 
   3   7   5     1317.12     1314.78     17.29 o 
   5   7   5       11.04       17.04      4.17 o 
   7   7   5       53.89       61.22      8.79 o 
   9   7   5       18.19       22.75      8.15 o 
  11   7   5        4.04        2.56      8.38 o 
 -12   8   5       92.46       81.61     12.53 o 
 -10   8   5     1170.99     1071.76     24.99 o 
  -8   8   5      781.89      822.75     20.52 o 
  -6   8   5      492.84      518.57     15.96 o 
  -4   8   5      206.44      177.14     10.06 o 
  -2   8   5       17.01        7.16      4.54 o 
   0   8   5       75.26       57.71      5.55 o 
   2   8   5      240.46      218.82     18.66 o 
   4   8   5      100.17      114.83      6.98 o 
   6   8   5       17.20       11.79      5.40 o 
   8   8   5       69.28       72.31      7.70 o 
  10   8   5        0.81        8.34      8.81 o 
  -9   9   5        0.23       -1.55     10.35 o 
  -7   9   5        0.03        4.67      8.02 o 
  -5   9   5       10.09        8.59      7.32 o 
  -3   9   5       27.55       31.95      7.45 o 
  -1   9   5      123.92      106.42      7.31 o 
   1   9   5       51.70       62.78      6.75 o 
   3   9   5       61.61       83.05      7.96 o 
   5   9   5        0.48       -1.98     10.42 o 
   7   9   5        0.03       -0.37     11.28 o 
  -6  10   5        0.70        9.67      8.59 o 
  -4  10   5        0.86       -9.21      7.23 o 
  -2  10   5       19.88        8.07      7.49 o 
   0  10   5       64.70       81.21     14.01 o 
   2  10   5      303.56      298.19     11.91 o 
   4  10   5      107.43      122.71     11.16 o 
 -18   0   6      854.41      880.49     32.99 o 
 -16   0   6     1489.83     1425.84     41.17 o 
 -14   0   6     5220.23     5365.44    113.22 o 
 -12   0   6     3937.13     4265.99     90.15 o 
 -10   0   6     5193.53     5893.24     82.47 o 
  -8   0   6       81.15      273.14      6.94 o 
  -6   0   6     3580.84     3358.07     47.24 o 
  -4   0   6      247.30      187.21      4.89 o 
  -2   0   6    10934.43    10738.02    144.81 o 
   0   0   6     4248.36     4470.97     88.05 o 
   2   0   6     6892.53     6741.92    131.08 o 
   6   0   6    11826.51    12225.54    237.10 o 
   8   0   6     1773.21     1806.79     43.65 o 
  10   0   6     1199.12     1151.06     22.91 o 
  12   0   6     1149.84     1122.77     23.69 o 
  14   0   6      863.65      858.38     21.53 o 
 -17   1   6      457.14      463.57     16.39 o 
 -15   1   6      959.52      974.59     22.14 o 
 -13   1   6     3747.47     3800.57     58.40 o 
 -11   1   6     4441.96     4578.53     54.18 o 
  -9   1   6     2269.58     2276.93     32.59 o 
  -7   1   6      439.51      336.74      6.58 o 
  -5   1   6    11540.81    11517.78    110.81 o 
  -3   1   6    51475.19    49483.11    474.17 o 
  -1   1   6     1495.81     1428.60     17.78 o 
   1   1   6     4201.49     3998.18     46.11 o 
   3   1   6     3555.94     3563.61     51.07 o 
   5   1   6     6679.39     6829.56    137.96 o 
   7   1   6     4456.68     4321.75     51.74 o 
   9   1   6      416.72      404.17     11.25 o 
  11   1   6     3965.66     3862.34     48.94 o 
  13   1   6     1113.60     1111.41     17.17 o 
  15   1   6      468.34      447.62     13.95 o 
 -16   2   6       86.79      109.34     10.79 o 
 -14   2   6      721.20      822.97     19.42 o 
 -12   2   6     2997.69     2867.07     49.48 o 
 -10   2   6     2333.11     2262.87     25.53 o 
  -8   2   6     3446.31     3559.80     36.89 o 
  -6   2   6       21.73       17.69      2.53 o 
  -4   2   6    14640.53    14704.66    140.95 o 
  -2   2   6     3395.97     3374.89     30.09 o 
   0   2   6      949.27     1279.49     12.64 o 
   2   2   6     4572.42     4608.04     45.65 o 
   4   2   6     1713.86     1541.56     20.22 o 
   6   2   6     8738.47     8775.29     99.51 o 
   8   2   6      912.13      897.01     15.13 o 
  10   2   6     1915.76     1801.53     26.17 o 
  12   2   6     5034.78     4734.65     59.20 o 
  14   2   6      986.51      931.00     18.84 o 
 -17   3   6      165.07      165.56     17.24 o 
 -15   3   6      324.10      404.70     31.23 o 
 -13   3   6     1086.72     1145.59     22.98 o 
 -11   3   6     1988.57     1941.16     27.30 o 
  -9   3   6     6266.30     6373.01     64.00 o 
  -7   3   6     5744.25     5645.14     56.43 o 
  -5   3   6    10407.19    10197.06     98.83 o 
  -3   3   6    11171.95    11464.11    107.34 o 
  -1   3   6    20279.76    20461.58    193.99 o 
   1   3   6     3790.78     3616.39     32.52 o 
   3   3   6     5338.40     5398.17     53.53 o 
   5   3   6     4953.00     4926.29     57.55 o 
   7   3   6     1357.93     1328.52     19.54 o 
   9   3   6      750.19      704.18     13.57 o 
  11   3   6       70.76       84.92      7.03 o 
  13   3   6     1694.50     1518.40     31.44 o 
 -16   4   6      248.79      276.80     17.18 o 
 -14   4   6      503.18      492.00     25.79 o 
 -12   4   6      763.09      796.89     13.13 o 
 -10   4   6     2456.00     2532.40     28.56 o 
  -8   4   6     3801.21     3638.13     38.08 o 
  -6   4   6     2542.96     2589.45     27.60 o 
  -4   4   6     4341.31     4371.20     48.27 o 
  -2   4   6     6821.22     7144.56     57.09 o 
   0   4   6    11709.11    11701.21    100.80 o 
   2   4   6      576.99      473.61      6.38 o 
   4   4   6     1110.43     1018.33     23.09 o 
   6   4   6     2612.56     2365.97     30.48 o 
   8   4   6     2661.62     2484.00     41.20 o 
  10   4   6      300.32      396.09     13.91 o 
  12   4   6       54.35       89.54     23.87 o 
  14   4   6      409.10      434.30     36.40 o 
 -15   5   6      152.67      189.40     12.45 o 
 -13   5   6      135.95      154.63      9.42 o 
 -11   5   6     1022.73     1100.54     32.55 o 
  -9   5   6     5910.71     5902.05     70.23 o 
  -7   5   6     3430.57     3463.74     36.39 o 
  -5   5   6     5050.49     5029.55     76.23 o 
  -3   5   6     6567.20     6384.80     51.53 o 
  -1   5   6     5834.41     5803.54     47.05 o 
   1   5   6    12556.65    12526.21    124.68 o 
   3   5   6     1248.51     1086.55     14.07 o 
   5   5   6     2668.24     2666.90     29.82 o 
   7   5   6     1799.11     1758.62     31.39 o 
   9   5   6      569.71      556.77     16.34 o 
  11   5   6      929.90      891.16     22.29 o 
  13   5   6       37.21       51.08     10.09 o 
 -14   6   6      243.69      240.33     11.27 o 
 -12   6   6      243.92      281.55     19.09 o 
 -10   6   6     1089.27     1115.86     19.06 o 
  -8   6   6      257.06      220.81     12.47 o 
  -6   6   6      235.32      253.12      7.91 o 
  -4   6   6     1076.68     1065.12     20.69 o 
  -2   6   6     4269.89     4170.44     38.66 o 
   0   6   6     7042.25     7085.47     72.42 o 
   2   6   6     4680.44     4687.53     48.27 o 
   4   6   6     1781.53     1831.87     22.07 o 
   6   6   6      556.83      591.72     10.84 o 
   8   6   6     1155.11     1146.49     34.91 o 
  10   6   6     1725.28     1632.64     32.47 o 
  12   6   6      487.73      496.77     21.52 o 
 -13   7   6      426.76      451.16     16.37 o 
 -11   7   6      565.17      582.22     14.15 o 
  -9   7   6      168.19      158.68      8.41 o 
  -7   7   6     3260.72     3097.49     49.72 o 
  -5   7   6      730.60      722.00     19.04 o 
  -3   7   6      582.03      529.57     13.77 o 
  -1   7   6     1526.39     1477.01     45.24 o 
   1   7   6     2534.69     2588.11     40.81 o 
   3   7   6     9123.85     9619.82     95.52 o 
   5   7   6     1422.48     1431.31     22.00 o 
   7   7   6     1709.12     1726.03     30.33 o 
   9   7   6     1216.37     1250.41     27.53 o 
  11   7   6      239.82      235.51     14.17 o 
 -12   8   6      110.88       96.73     11.48 o 
 -10   8   6       68.82       68.25      9.74 o 
  -8   8   6     1086.51     1055.17     24.93 o 
  -6   8   6     3296.08     3025.05     63.31 o 
  -4   8   6      989.35      942.29     21.83 o 
  -2   8   6      642.08      594.77     20.90 o 
   0   8   6      227.79      216.51      9.55 o 
   2   8   6     2727.45     2814.77     44.85 o 
   4   8   6      439.77      444.06     18.73 o 
   6   8   6      262.55      260.04     12.14 o 
   8   8   6      563.93      606.15     18.62 o 
  -9   9   6      808.88      883.25     22.80 o 
  -7   9   6      948.91      909.68     22.01 o 
  -5   9   6     1474.07     1380.58     27.79 o 
  -3   9   6      526.83      500.79     15.29 o 
  -1   9   6      718.54      710.85     18.17 o 
   1   9   6     1210.01     1197.65     20.24 o 
   3   9   6      139.61      155.65     13.77 o 
   5   9   6      334.18      363.49     13.79 o 
   7   9   6      264.25      303.46     19.97 o 
  -6  10   6      588.10      534.03     17.98 o 
  -4  10   6      233.86      199.69     17.36 o 
  -2  10   6      104.96      142.96     10.51 o 
   0  10   6      874.50      927.69     22.21 o 
   2  10   6       62.84       82.64      7.58 o 
   4  10   6      313.24      275.08     14.51 o 
 -17   1   7       15.34        5.67      7.98 o 
 -15   1   7      240.26      260.90     12.32 o 
 -13   1   7      117.27      128.47     10.10 o 
 -11   1   7        0.31       -4.73      3.15 o 
  -9   1   7      503.44      502.77     13.38 o 
  -7   1   7     3995.38     4535.62     45.53 o 
  -5   1   7     5359.65     5788.19     56.81 o 
  -3   1   7     8090.37     8070.92     78.21 o 
  -1   1   7     5907.36     6055.83     68.18 o 
   1   1   7     2604.45     2720.69     41.70 o 
   3   1   7     3727.77     3891.23     55.81 o 
   5   1   7     3684.20     3719.93     54.63 o 
   7   1   7       81.58      124.72      7.87 o 
   9   1   7        1.59        4.19      3.96 o 
  11   1   7      179.34      168.78      8.75 o 
  13   1   7       43.32       50.42      5.89 o 
 -18   2   7       18.45       -5.79      8.11 o 
 -16   2   7      202.18      193.43     11.48 o 
 -14   2   7     1101.42     1078.14     22.75 o 
 -12   2   7      193.86      142.84      7.17 o 
 -10   2   7      202.53      237.42      6.30 o 
  -8   2   7     3407.77     3786.23     39.01 o 
  -6   2   7     4707.98     4948.07     49.36 o 
  -4   2   7      674.45      867.42     10.51 o 
  -2   2   7    11865.82    13038.47    125.32 o 
   0   2   7        1.67        9.39      4.87 o 
   2   2   7     2484.18     2391.16     25.08 o 
   4   2   7     2032.92     2452.25     37.29 o 
   6   2   7     2028.87     2081.22     27.53 o 
   8   2   7       81.97       72.34      9.55 o 
  10   2   7       99.26      146.86      8.06 o 
  12   2   7       52.80       85.49      9.89 o 
  14   2   7      246.40      288.14     12.10 o 
 -17   3   7       12.30        9.47      7.92 o 
 -15   3   7      312.90      279.09     12.49 o 
 -13   3   7      173.81      173.35      8.51 o 
 -11   3   7      133.95      110.22      5.58 o 
  -9   3   7       36.66       46.20      4.08 o 
  -7   3   7      257.11      217.20      7.52 o 
  -5   3   7      357.57      331.11      5.91 o 
  -3   3   7      162.56      179.19      4.38 o 
  -1   3   7      690.47      780.68     26.91 o 
   1   3   7       89.95      113.56      3.56 o 
   3   3   7      227.94      204.42      5.28 o 
   5   3   7      574.75      625.15     11.21 o 
   7   3   7      892.63      866.44     14.87 o 
   9   3   7      213.76      181.49      8.10 o 
  11   3   7      155.63      142.87     11.22 o 
  13   3   7      203.71      204.38     13.16 o 
 -16   4   7      128.28       91.40     14.63 o 
 -14   4   7       47.76       50.54      7.83 o 
 -12   4   7      226.41      233.23     11.21 o 
 -10   4   7      122.44      118.88      5.45 o 
  -8   4   7       55.95       55.65      3.94 o 
  -6   4   7      153.08      165.61      4.89 o 
  -4   4   7       45.35       51.96      2.41 o 
  -2   4   7      343.51      437.54      8.41 o 
   0   4   7      381.32      354.64      5.77 o 
   2   4   7      160.74      177.34      4.47 o 
   4   4   7     1829.64     1771.16     20.33 o 
   6   4   7      706.16      621.16     16.68 o 
   8   4   7        1.61        3.09      5.35 o 
  10   4   7       48.78       38.69     11.66 o 
  12   4   7        3.47       -1.65      7.73 o 
 -15   5   7      278.63      259.84     13.36 o 
 -13   5   7     1535.03     1496.35     24.20 o 
 -11   5   7      215.59      219.10      9.05 o 
  -9   5   7      299.23      226.69     16.69 o 
  -7   5   7       33.13       35.91      4.13 o 
  -5   5   7       23.56       32.64      2.90 o 
  -3   5   7      306.66      350.98      5.09 o 
  -1   5   7      935.39     1003.57     31.70 o 
   1   5   7      310.91      263.71      6.15 o 
   3   5   7       68.49       76.56      8.16 o 
   5   5   7       28.26       21.28      6.51 o 
   7   5   7       95.71      111.63     10.29 o 
   9   5   7      129.15      136.96     10.08 o 
  11   5   7       11.61        7.69      8.00 o 
 -14   6   7       67.75       65.42      8.11 o 
 -12   6   7      436.78      467.80     12.82 o 
 -10   6   7      558.84      527.50     12.52 o 
  -8   6   7      241.44      208.10      7.66 o 
  -6   6   7     3759.47     3487.35     56.77 o 
  -4   6   7       93.33       69.12      6.18 o 
  -2   6   7      305.28      308.96     18.09 o 
   0   6   7      750.69      720.37     12.59 o 
   2   6   7      738.91      720.21     11.15 o 
   4   6   7     3715.89     3623.99     39.17 o 
   6   6   7       16.56       16.76     10.79 o 
   8   6   7      100.98       96.85      9.18 o 
  10   6   7      111.58      112.34     10.47 o 
 -13   7   7       64.46       68.01      8.26 o 
 -11   7   7        0.00       -7.95      5.30 o 
  -9   7   7      565.85      626.05     17.49 o 
  -7   7   7        9.03       12.68     10.60 o 
  -5   7   7       23.88       19.80      9.12 o 
  -3   7   7      211.11      185.12      9.35 o 
  -1   7   7      158.89      173.80      8.58 o 
   1   7   7        1.23      118.18     12.77 o 
   3   7   7     1900.13     1940.78     27.33 o 
   5   7   7       89.88      120.62      7.44 o 
   7   7   7      517.45      543.71     17.12 o 
   9   7   7        1.04       -2.49      7.80 o 
 -12   8   7      112.47       86.00     11.23 o 
 -10   8   7      507.00      522.99     17.36 o 
  -8   8   7      216.58      235.66     12.32 o 
  -6   8   7       35.27       25.79      7.49 o 
  -4   8   7      126.22      106.42      8.50 o 
  -2   8   7       61.87      102.60     20.09 o 
   0   8   7      147.21      133.90      7.43 o 
   2   8   7      369.01      379.72     12.99 o 
   4   8   7        2.70        7.42      6.35 o 
   6   8   7        3.69        2.24      6.46 o 
   8   8   7       73.51       86.19     10.51 o 
  -9   9   7        0.74        7.69      8.04 o 
  -7   9   7        7.81       10.57      9.24 o 
  -5   9   7      104.89       90.77      9.21 o 
  -3   9   7       46.30       42.20      7.68 o 
  -1   9   7       88.50       72.57      8.02 o 
   1   9   7       29.79       30.86      6.19 o 
   3   9   7      343.64      304.76     13.11 o 
   5   9   7       46.00       25.86      7.74 o 
   7   9   7       56.31       45.39     13.39 o 
  -6  10   7       23.98        4.72      8.28 o 
  -4  10   7      211.06      163.75     11.62 o 
  -2  10   7      114.76      129.38     10.46 o 
   0  10   7      304.08      289.27     19.59 o 
   2  10   7       35.35       37.65      7.02 o 
 -18   0   8      588.57      686.03     28.77 o 
 -16   0   8        7.81       -9.80     10.54 o 
 -14   0   8      704.73      641.27     24.55 o 
 -12   0   8     2392.88     2133.92     50.47 o 
 -10   0   8     2833.52     3315.96     70.56 o 
  -8   0   8    14150.71    14681.13    198.12 o 
  -6   0   8     2100.84     1929.17     26.16 o 
  -4   0   8     7436.94     7539.04     98.62 o 
  -2   0   8     1666.22     1786.33     38.57 o 
   0   0   8     3293.23     2845.85     58.78 o 
   2   0   8    14324.22    14390.70    295.08 o 
   4   0   8     6496.65     6637.13    131.82 o 
   6   0   8     2284.01     2244.04     51.09 o 
   8   0   8      201.89      192.84     13.52 o 
  10   0   8      692.70      711.83     25.55 o 
  12   0   8      592.29      576.17     16.82 o 
  14   0   8      158.65      161.20     11.79 o 
 -17   1   8      479.56      498.17     16.70 o 
 -15   1   8     1223.34     1384.02     27.49 o 
 -13   1   8     3390.92     3470.44     53.97 o 
 -11   1   8     2712.63     2723.45     34.14 o 
  -9   1   8     2017.95     1978.22     22.14 o 
  -7   1   8     4294.10     4308.67     43.46 o 
  -5   1   8    13163.65    13534.99    130.08 o 
  -3   1   8    19469.64    19205.45    183.42 o 
  -1   1   8     5910.40     5981.12     67.66 o 
   1   1   8     2280.53     2130.06     28.21 o 
   3   1   8     2421.56     2177.57     33.54 o 
   5   1   8      881.26      767.88     22.63 o 
   7   1   8      394.84      352.08     11.39 o 
   9   1   8      420.50      437.53     10.85 o 
  11   1   8      378.07      410.39     11.71 o 
  13   1   8      784.58      739.58     14.02 o 
 -18   2   8      134.90      160.43     11.83 o 
 -16   2   8       77.86       79.74      8.76 o 
 -14   2   8     1584.48     1683.73     30.86 o 
 -12   2   8     2944.31     2980.59     50.87 o 
 -10   2   8     2466.77     2422.82     27.69 o 
  -8   2   8     1007.05      766.44     10.80 o 
  -6   2   8     4756.58     4770.60     47.78 o 
  -4   2   8    12583.73    12544.13    120.84 o 
  -2   2   8    14042.46    14220.77    136.65 o 
   0   2   8     1753.09     1579.33     17.62 o 
   2   2   8     3222.81     3058.87     36.53 o 
   4   2   8     3586.27     3277.67     39.73 o 
   6   2   8     4323.11     4111.69     49.73 o 
   8   2   8     3557.55     3365.31     42.73 o 
  10   2   8     2957.26     2908.21     38.81 o 
  12   2   8     3199.17     2879.32     39.78 o 
  14   2   8      639.11      549.60     14.62 o 
 -17   3   8      296.07      317.36     17.49 o 
 -15   3   8      355.49      367.17     35.22 o 
 -13   3   8     4997.02     5093.36     61.37 o 
 -11   3   8     3539.71     3693.81     39.66 o 
  -9   3   8     4954.62     5024.88     51.38 o 
  -7   3   8     1266.62     1110.08     13.71 o 
  -5   3   8     3835.00     3481.77     35.71 o 
  -3   3   8    14230.64    14977.65    128.38 o 
  -1   3   8      396.28      549.63      8.84 o 
   1   3   8     5133.18     4717.04     47.23 o 
   3   3   8     5077.30     5142.97     59.58 o 
   5   3   8     4646.58     4638.93     55.11 o 
   7   3   8     2909.76     2709.07     35.24 o 
   9   3   8      112.93      114.36      6.88 o 
  11   3   8     2838.26     2759.33     47.25 o 
  13   3   8      569.97      572.86     18.89 o 
 -16   4   8      341.01      342.40     21.08 o 
 -14   4   8      545.01      601.82     26.80 o 
 -12   4   8     1593.53     1660.33     22.32 o 
 -10   4   8      705.40      716.46     14.52 o 
  -8   4   8      703.20      635.68      9.99 o 
  -6   4   8     2553.31     2336.08     25.41 o 
  -4   4   8     4126.73     4161.18     37.54 o 
  -2   4   8     1320.20     1059.84     11.52 o 
   0   4   8      281.12      297.15      4.55 o 
   2   4   8     7767.40     7767.81     76.21 o 
   4   4   8     7346.04     7205.38     82.46 o 
   6   4   8     3795.25     3701.84     56.86 o 
   8   4   8      934.24      918.65     20.83 o 
  10   4   8      596.68      527.61     16.64 o 
  12   4   8     1014.61     1072.25     25.93 o 
 -15   5   8      700.53      831.51     21.04 o 
 -13   5   8       30.27       37.80      6.53 o 
 -11   5   8     1093.90     1045.60     21.15 o 
  -9   5   8      503.90      493.41     10.44 o 
  -7   5   8     4744.89     4627.80     47.60 o 
  -5   5   8     2909.88     2918.47     52.55 o 
  -3   5   8      559.41      493.20      6.98 o 
  -1   5   8     7191.99     7301.34     65.94 o 
   1   5   8     1387.77     1469.30     20.49 o 
   3   5   8     4585.73     4463.04     48.35 o 
   5   5   8      212.53      221.92     17.55 o 
   7   5   8      333.32      345.46     12.79 o 
   9   5   8     1694.20     1610.80     31.34 o 
  11   5   8      340.02      350.63     20.28 o 
 -14   6   8      484.18      500.82     15.54 o 
 -12   6   8        9.38        9.34      5.80 o 
 -10   6   8        7.48       14.49      4.91 o 
  -8   6   8      462.00      446.69     10.50 o 
  -6   6   8      969.47      951.34     32.77 o 
  -4   6   8     1514.52     1445.70     65.48 o 
  -2   6   8     3772.32     3770.97     39.46 o 
   0   6   8    10072.90    10071.23    139.44 o 
   2   6   8     4017.59     4092.43     49.73 o 
   4   6   8     2138.12     2078.66     28.78 o 
   6   6   8     1751.82     1741.97     31.91 o 
   8   6   8     1598.88     1644.65     31.91 o 
  10   6   8      624.37      610.12     18.99 o 
 -13   7   8      239.16      243.63     10.86 o 
 -11   7   8       81.88      109.94      7.59 o 
  -9   7   8     3013.02     3077.04     50.37 o 
  -7   7   8     1801.25     1718.52     31.08 o 
  -5   7   8     1016.29      984.51     25.98 o 
  -3   7   8      881.03      846.54     18.62 o 
  -1   7   8     1847.74     1960.24     26.94 o 
   1   7   8     5742.06     5769.98     68.08 o 
   3   7   8     1284.66     1361.54     24.45 o 
   5   7   8     2519.21     2576.50     35.05 o 
   7   7   8     1563.26     1596.30     49.98 o 
   9   7   8      475.15      432.46     17.86 o 
 -12   8   8        6.80       25.27     16.37 o 
 -10   8   8      504.71      496.28     16.74 o 
  -8   8   8      844.73      840.10     20.65 o 
  -6   8   8      599.94      576.07     16.48 o 
  -4   8   8      519.39      499.55     14.99 o 
  -2   8   8     1340.45     1321.98     26.25 o 
   0   8   8     2962.07     2936.50     40.10 o 
   2   8   8      988.95      957.03     39.93 o 
   4   8   8      547.68      647.74     18.35 o 
   6   8   8      449.84      503.45     16.26 o 
   8   8   8      699.60      711.17     20.95 o 
  -9   9   8      634.28      642.95     19.25 o 
  -7   9   8      783.99      815.70     20.78 o 
  -5   9   8      378.12      365.37     21.33 o 
  -3   9   8      321.04      286.35     12.56 o 
  -1   9   8      949.25      895.76     21.12 o 
   1   9   8       25.91       30.70      6.27 o 
   3   9   8       12.03       14.60      7.19 o 
   5   9   8       54.36       70.00      8.86 o 
  -6  10   8      238.24      225.04     21.58 o 
  -4  10   8       14.92       14.17      8.03 o 
  -2  10   8      457.59      454.35     24.25 o 
   0  10   8      273.85      346.85     16.49 o 
   2  10   8      134.36      159.10      9.51 o 
 -17   1   9       85.42       73.97      9.56 o 
 -15   1   9        0.00       -1.91      9.18 o 
 -13   1   9      295.48      273.92     11.74 o 
 -11   1   9       82.35       64.19      4.47 o 
  -9   1   9     1511.20     1648.88     19.03 o 
  -7   1   9       10.76        7.86      1.95 o 
  -5   1   9     1852.81     1871.26     25.67 o 
  -3   1   9      906.19      991.61     11.76 o 
  -1   1   9      353.18      327.66     25.75 o 
   1   1   9      315.00      342.59      7.18 o 
   3   1   9       24.44       18.15      4.53 o 
   5   1   9     1216.84     1307.36     23.49 o 
   7   1   9      268.88      270.36     10.59 o 
   9   1   9       12.56       21.28      4.87 o 
  11   1   9      144.99      134.45      8.23 o 
  13   1   9        1.56        0.97      5.14 o 
 -18   2   9        6.93        2.45      8.02 o 
 -16   2   9       97.90       76.67      8.62 o 
 -14   2   9       78.61       88.61      8.24 o 
 -12   2   9       33.17       31.70      4.68 o 
 -10   2   9       62.32       75.10      8.65 o 
  -8   2   9     2174.69     2316.83     25.27 o 
  -6   2   9      362.60      304.73      6.95 o 
  -4   2   9     1463.16     1452.57     16.43 o 
  -2   2   9     4545.70     4571.80     45.94 o 
   0   2   9      636.11      698.86      9.65 o 
   2   2   9      264.85      222.62      6.05 o 
   4   2   9     1999.60     2046.39     32.73 o 
   6   2   9        0.02        1.93      3.47 o 
   8   2   9      377.96      380.01     10.50 o 
  10   2   9       48.30       64.19      6.65 o 
  12   2   9        3.81       23.33      6.69 o 
 -17   3   9       54.11       43.03     14.76 o 
 -15   3   9      123.24      152.92     12.41 o 
 -13   3   9      353.77      366.10      9.47 o 
 -11   3   9      281.67      273.78      7.46 o 
  -9   3   9       84.22       82.39      4.44 o 
  -7   3   9     1745.58     1668.96     19.09 o 
  -5   3   9     2816.04     2764.18     29.12 o 
  -3   3   9     4658.33     4990.64     44.52 o 
  -1   3   9      537.73      577.27      7.50 o 
   1   3   9     1880.50     2051.47     22.54 o 
   3   3   9       37.85       57.56      4.26 o 
   5   3   9      850.85      870.86     14.68 o 
   7   3   9        2.08       11.18      4.15 o 
   9   3   9       85.45       83.74     13.01 o 
  11   3   9       18.75       44.78      8.72 o 
  13   3   9        7.93       27.18      9.11 o 
 -16   4   9       47.67       41.05     12.28 o 
 -14   4   9      158.29      179.54      9.27 o 
 -12   4   9      769.59      729.19     12.49 o 
 -10   4   9     1354.17     1391.55     17.81 o 
  -8   4   9      367.13      391.82      7.57 o 
  -6   4   9      777.53      854.66     11.60 o 
  -4   4   9      657.10      643.40      8.05 o 
  -2   4   9      203.46      231.69     12.42 o 
   0   4   9     2861.60     3129.72     29.34 o 
   2   4   9      402.42      381.64      7.91 o 
   4   4   9      132.41      134.12      6.60 o 
   6   4   9     1741.76     1626.36     29.63 o 
   8   4   9        0.79        1.31      5.95 o 
  10   4   9       94.65       74.19      8.97 o 
  12   4   9      298.15      263.28     21.33 o 
 -15   5   9       91.59      102.61     11.12 o 
 -13   5   9       22.63       15.87      5.97 o 
 -11   5   9       87.82       77.74      6.60 o 
  -9   5   9     1123.64     1063.43     14.55 o 
  -7   5   9      674.09      660.71     10.38 o 
  -5   5   9        4.58       14.81      3.03 o 
  -3   5   9      558.65      663.62     18.46 o 
  -1   5   9      177.76      193.38      5.05 o 
   1   5   9      376.49      366.79      8.72 o 
   3   5   9     4063.50     3788.25     46.68 o 
   5   5   9       11.96       11.35      5.12 o 
   7   5   9       15.90       19.80      7.44 o 
   9   5   9      198.59      160.68     12.52 o 
  11   5   9        0.02        5.56      8.33 o 
 -14   6   9       54.94       71.34      8.05 o 
 -12   6   9       18.28       10.28     10.20 o 
 -10   6   9       94.96       91.78      6.34 o 
  -8   6   9     1118.19     1158.22     18.33 o 
  -6   6   9      938.62      862.64     15.78 o 
  -4   6   9      171.08      147.87      6.48 o 
  -2   6   9        1.78        5.66      2.68 o 
   0   6   9      127.84      141.56      6.81 o 
   2   6   9     2892.47     2892.09     37.06 o 
   4   6   9      282.09      288.54      9.36 o 
   6   6   9       35.30       48.96      8.99 o 
   8   6   9       39.64       37.48      8.09 o 
  10   6   9       92.66       95.03     10.54 o 
 -13   7   9      438.98      414.77     12.85 o 
 -11   7   9       13.50       17.01      5.98 o 
  -9   7   9       36.05       43.60      7.67 o 
  -7   7   9       33.84       50.19     10.11 o 
  -5   7   9      126.38      119.07      8.15 o 
  -3   7   9       47.06       48.41      6.44 o 
  -1   7   9       64.13       84.11      5.79 o 
   1   7   9       24.96       41.01      5.12 o 
   3   7   9      245.75      230.72      8.89 o 
   5   7   9       44.01       65.35      6.57 o 
   7   7   9       16.40       40.09      8.31 o 
   9   7   9       82.10       75.44     11.35 o 
 -12   8   9       40.04       23.57     11.04 o 
 -10   8   9        7.35       16.68     10.98 o 
  -8   8   9        0.50        0.95     12.90 o 
  -6   8   9      153.21      122.64      9.33 o 
  -4   8   9      261.79      210.96     12.34 o 
  -2   8   9      207.76      161.70     10.65 o 
   0   8   9       48.07       57.06      6.10 o 
   2   8   9      813.59      805.52     19.66 o 
   4   8   9       33.12       32.32      7.27 o 
   6   8   9       76.50       82.81      9.68 o 
  -9   9   9       18.57       18.61     25.42 o 
  -7   9   9        9.84       11.78      7.36 o 
  -5   9   9        5.27       -9.51      6.99 o 
  -3   9   9      104.40       77.50      8.63 o 
  -1   9   9       38.62       43.02      8.21 o 
   1   9   9      671.82      616.01     14.25 o 
   3   9   9      202.85      197.97     11.35 o 
   5   9   9        4.90        9.31      7.62 o 
  -6  10   9       41.42       20.84      8.58 o 
  -4  10   9       22.56       25.69      8.40 o 
  -2  10   9       28.49       16.05      8.30 o 
   0  10   9       27.69       43.92      9.29 o 
 -18   0  10        4.75       -5.70     11.28 o 
 -16   0  10       82.40       68.58     12.15 o 
 -14   0  10       21.04       21.58      9.42 o 
 -12   0  10     5042.60     4748.25     99.33 o 
 -10   0  10     4980.24     4866.06     99.95 o 
  -8   0  10    11595.09    11722.29    159.22 o 
  -6   0  10     9170.05     8468.47    154.45 o 
  -4   0  10     5654.98     5507.29     62.69 o 
  -2   0  10    17482.78    18077.92    246.37 o 
   0   0  10       99.51       49.23      5.58 o 
   2   0  10     6806.59     6702.70     94.48 o 
   4   0  10       37.74       74.78      8.18 o 
   6   0  10      178.09      152.05     12.15 o 
   8   0  10      713.76      690.00     24.68 o 
  10   0  10      194.21      233.15     16.74 o 
  12   0  10      455.03      436.76     15.47 o 
 -17   1  10      400.03      400.63     15.04 o 
 -15   1  10      361.79      437.86     18.48 o 
 -13   1  10     2596.69     2613.66     42.62 o 
 -11   1  10     1683.90     1610.93     27.93 o 
  -9   1  10     1817.36     1799.66     20.49 o 
  -7   1  10     5288.08     4974.43     44.28 o 
  -5   1  10     5351.95     5059.11     50.47 o 
  -3   1  10     9945.65    10349.82    100.31 o 
  -1   1  10     1084.45      989.79     17.71 o 
   1   1  10     3474.62     3334.75     40.40 o 
   3   1  10     3947.45     3912.56     57.61 o 
   5   1  10       16.59       12.59      4.64 o 
   7   1  10      526.54      459.61     13.36 o 
   9   1  10      226.91      257.07     10.32 o 
  11   1  10      617.32      630.82     19.28 o 
  13   1  10      289.97      278.54      9.76 o 
 -18   2  10      459.97      464.27     16.61 o 
 -16   2  10      244.40      281.30     12.49 o 
 -14   2  10     1549.94     1555.53     29.11 o 
 -12   2  10     1421.15     1431.79     31.39 o 
 -10   2  10     1253.36     1298.79     25.18 o 
  -8   2  10     3918.86     3783.71     39.19 o 
  -6   2  10     9928.03     9787.96     95.42 o 
  -4   2  10    20980.04    20473.17    196.01 o 
  -2   2  10     8665.02     8332.36     81.68 o 
   0   2  10     7896.70     8300.71     81.42 o 
   2   2  10     7128.12     7185.00     82.07 o 
   4   2  10     4110.56     4014.15     59.35 o 
   6   2  10     1623.09     1575.35     24.42 o 
   8   2  10     3204.83     3002.60     39.43 o 
  10   2  10     2776.65     2453.31     34.57 o 
  12   2  10      870.61      785.43     17.11 o 
 -17   3  10      612.27      662.46     25.36 o 
 -15   3  10     1771.89     1729.33     32.25 o 
 -13   3  10     1671.19     1670.76     25.56 o 
 -11   3  10     1346.48     1354.60     20.14 o 
  -9   3  10     1093.46     1137.36     17.99 o 
  -7   3  10     2612.65     2552.02     27.62 o 
  -5   3  10     1672.51     1808.41     17.78 o 
  -3   3  10       36.35       88.48      3.66 o 
  -1   3  10     2930.38     3084.99     28.92 o 
   1   3  10     6341.23     6133.54     61.16 o 
   3   3  10     7130.98     7018.11     80.56 o 
   5   3  10     5176.48     5024.90     64.47 o 
   7   3  10     1619.38     1638.07     27.49 o 
   9   3  10     2343.38     2152.25     56.36 o 
  11   3  10      823.63      764.18     20.88 o 
 -16   4  10      563.05      605.18     25.79 o 
 -14   4  10     1614.29     1709.78     28.33 o 
 -12   4  10      431.75      429.97      9.45 o 
 -10   4  10      123.15      152.81     10.30 o 
  -8   4  10     1650.41     1579.29     19.08 o 
  -6   4  10     3122.67     3079.28     32.76 o 
  -4   4  10      683.84      640.24     20.48 o 
  -2   4  10       32.57       51.37      3.06 o 
   0   4  10     2822.64     2675.89     25.81 o 
   2   4  10     5909.74     5858.65     58.95 o 
   4   4  10     8202.49     8090.83     92.79 o 
   6   4  10     1845.87     1809.31     32.39 o 
   8   4  10      341.83      307.68     12.57 o 
  10   4  10      548.76      538.68     17.38 o 
  12   4  10      874.81      800.97     22.58 o 
 -15   5  10      433.97      482.51     15.75 o 
 -13   5  10     1970.86     2051.23     36.95 o 
 -11   5  10       19.63       20.07      5.12 o 
  -9   5  10       90.87       87.86      4.69 o 
  -7   5  10      443.52      418.06      8.09 o 
  -5   5  10     1675.48     1600.58     20.49 o 
  -3   5  10     3020.75     3133.60     29.67 o 
  -1   5  10       11.30       10.09      2.55 o 
   1   5  10      356.59      350.24      8.82 o 
   3   5  10     1111.00     1179.41     23.28 o 
   5   5  10      300.29      308.30     11.74 o 
   7   5  10      623.42      638.06     17.39 o 
   9   5  10      360.08      357.39     14.37 o 
  11   5  10      985.20      970.64     24.73 o 
 -14   6  10      490.89      552.13     17.00 o 
 -12   6  10     1224.34     1272.38     21.49 o 
 -10   6  10      313.03      283.48     10.58 o 
  -8   6  10      462.02      470.07     10.86 o 
  -6   6  10     1885.06     1849.10     31.48 o 
  -4   6  10     2793.00     2666.08     34.46 o 
  -2   6  10     3252.69     3248.49     37.25 o 
   0   6  10      285.51      351.90      9.13 o 
   2   6  10     2989.82     2925.96     37.77 o 
   4   6  10     2048.00     2101.86     29.61 o 
   6   6  10     1559.28     1510.59     45.57 o 
   8   6  10      828.26      780.91     20.63 o 
  10   6  10      262.14      274.22     14.67 o 
 -13   7  10       10.08        0.42      6.05 o 
 -11   7  10     2384.81     2397.07     58.78 o 
  -9   7  10     2167.75     2211.71     38.71 o 
  -7   7  10     1490.78     1459.60     27.75 o 
  -5   7  10      839.35      804.43     18.28 o 
  -3   7  10      529.02      533.58     14.79 o 
  -1   7  10     2912.92     2976.05     47.85 o 
   1   7  10      615.09      655.55     20.16 o 
   3   7  10      391.88      407.14     16.72 o 
   5   7  10     1086.22     1163.90     22.37 o 
   7   7  10     1043.87     1041.87     24.32 o 
 -12   8  10       82.78       82.59     10.80 o 
 -10   8  10     1602.52     1692.09     33.06 o 
  -8   8  10      662.57      657.47     18.11 o 
  -6   8  10      118.09      131.46      9.78 o 
  -4   8  10      238.66      248.38     11.80 o 
  -2   8  10     2701.63     2675.93     44.88 o 
   0   8  10     4009.64     3910.30     49.60 o 
   2   8  10      295.04      367.08     13.24 o 
   4   8  10      264.88      282.53     12.67 o 
   6   8  10      885.83      859.40     22.27 o 
  -9   9  10      697.97      644.28     18.88 o 
  -7   9  10      283.70      249.79     12.23 o 
  -5   9  10       12.89       11.04      7.45 o 
  -3   9  10      574.88      566.66     16.85 o 
  -1   9  10      624.65      617.80     23.13 o 
   1   9  10      228.50      217.03      9.74 o 
   3   9  10        3.93        1.00      7.06 o 
  -4  10  10      207.02      207.31     12.52 o 
  -2  10  10      536.69      573.58     18.07 o 
 -17   1  11      268.72      287.10     13.33 o 
 -15   1  11      111.02       87.75      8.37 o 
 -13   1  11        0.00       -7.49      5.00 o 
 -11   1  11       67.21       83.59     16.12 o 
  -9   1  11       96.51       86.49      3.97 o 
  -7   1  11       74.46       87.52      5.61 o 
  -5   1  11     3034.13     2903.03     30.34 o 
  -3   1  11      328.81      334.81      7.69 o 
  -1   1  11      317.42      353.31      9.51 o 
   1   1  11      820.25      877.09     13.96 o 
   3   1  11     1112.53     1252.08     27.19 o 
   5   1  11      148.54      130.38      8.24 o 
   7   1  11      208.20      177.25      9.73 o 
   9   1  11      142.03      134.78      8.33 o 
  11   1  11       35.77       25.55      6.66 o 
 -16   2  11      291.92      281.17     12.58 o 
 -14   2  11       42.86       38.87      7.00 o 
 -12   2  11      309.30      258.69     12.07 o 
 -10   2  11      121.96      126.80      5.15 o 
  -8   2  11     1022.28      938.79     12.51 o 
  -6   2  11     1160.31     1158.76     14.30 o 
  -4   2  11      167.83      186.55      6.66 o 
  -2   2  11      267.35      366.37      7.45 o 
   0   2  11        0.53        9.55      5.21 o 
   2   2  11      111.97       83.72     12.30 o 
   4   2  11      767.88      775.44     16.92 o 
   6   2  11        2.77        8.18      4.14 o 
   8   2  11       47.87       54.50      5.89 o 
  10   2  11      174.01      161.47      9.18 o 
  12   2  11        2.09        0.81      6.29 o 
 -17   3  11       36.41       48.06      8.67 o 
 -15   3  11       19.69       32.32     10.23 o 
 -13   3  11      128.97      136.24      6.52 o 
 -11   3  11      135.28      134.79      5.76 o 
  -9   3  11      665.07      579.65      9.49 o 
  -7   3  11       64.72       67.34      3.57 o 
  -5   3  11       67.72       49.34      3.52 o 
  -3   3  11     1646.60     1796.29     18.04 o 
  -1   3  11       52.55       50.00      3.51 o 
   1   3  11      220.38      212.94      5.80 o 
   3   3  11      812.19      812.85     14.09 o 
   5   3  11       69.63       47.84      4.90 o 
   7   3  11       89.39      108.32      7.12 o 
   9   3  11      937.10      794.28     20.67 o 
  11   3  11       88.03       75.00      9.76 o 
 -16   4  11       79.44       61.14     12.90 o 
 -14   4  11      121.47      120.79      6.81 o 
 -12   4  11      168.06      171.04      6.98 o 
 -10   4  11     2371.59     2366.37     27.10 o 
  -8   4  11      190.55      188.07      6.16 o 
  -6   4  11        3.03        7.16      2.55 o 
  -4   4  11      209.78      234.46      6.97 o 
  -2   4  11      914.98      903.48     10.85 o 
   0   4  11      335.03      347.07      6.33 o 
   2   4  11     1591.77     1683.04     20.29 o 
   4   4  11      239.69      248.14     30.88 o 
   6   4  11        7.82       20.67      6.18 o 
   8   4  11       26.27       26.04      7.08 o 
  10   4  11      321.44      322.40     14.58 o 
 -15   5  11        3.36       -9.50      6.34 o 
 -13   5  11      332.89      336.93     24.52 o 
 -11   5  11      149.37      126.95      6.21 o 
  -9   5  11      646.11      628.99     10.59 o 
  -7   5  11      762.49      726.67     11.38 o 
  -5   5  11      106.00      115.57      5.06 o 
  -3   5  11      333.41      377.43      6.81 o 
  -1   5  11     1177.14     1139.67     14.97 o 
   1   5  11      286.24      300.61      8.48 o 
   3   5  11       71.84       73.88      5.72 o 
   5   5  11       99.78      113.95      8.35 o 
   7   5  11       48.91       71.51     13.27 o 
   9   5  11       18.57       17.68      7.86 o 
 -14   6  11       16.98       34.58      7.23 o 
 -12   6  11      111.13      103.18      7.61 o 
 -10   6  11      846.06      803.50     15.37 o 
  -8   6  11      161.13      154.37      7.21 o 
  -6   6  11      183.57      195.85      7.50 o 
  -4   6  11       76.53       84.15      6.88 o 
  -2   6  11      120.75      145.03      5.21 o 
   0   6  11     2346.07     2272.89     30.33 o 
   2   6  11     1779.65     1787.01     25.73 o 
   4   6  11      265.75      283.45      9.88 o 
   6   6  11      240.92      231.43     29.51 o 
   8   6  11       92.70       99.98     10.09 o 
 -13   7  11       15.48       16.41      6.76 o 
 -11   7  11       89.98      121.70     12.52 o 
  -9   7  11        0.36        2.58      7.29 o 
  -7   7  11        9.56       -4.82      5.64 o 
  -5   7  11      123.17       96.87      7.94 o 
  -3   7  11       15.65       16.07      6.10 o 
  -1   7  11      133.79      156.37      7.87 o 
   1   7  11        0.41       -0.58      4.27 o 
   3   7  11      108.05      109.84      7.24 o 
   5   7  11       26.00       29.67      7.65 o 
   7   7  11       72.65       85.00     11.78 o 
 -10   8  11       30.68       56.21      9.57 o 
  -8   8  11       85.36       68.52      8.85 o 
  -6   8  11       72.50       70.67      8.37 o 
  -4   8  11      402.26      336.32     16.43 o 
  -2   8  11       34.67       33.89      8.06 o 
   0   8  11      304.68      264.83     10.37 o 
   2   8  11       17.89       12.60      8.25 o 
   4   8  11      122.35      142.44     10.87 o 
   6   8  11       10.19       21.89      8.63 o 
  -9   9  11       37.13       30.41      8.72 o 
  -7   9  11       35.68       27.78      8.12 o 
  -5   9  11        4.36        0.79      7.33 o 
  -3   9  11        2.42       -4.07      7.20 o 
  -1   9  11       47.50       62.78      9.15 o 
   1   9  11      144.13      139.00     11.11 o 
   3   9  11       32.98       40.41      8.51 o 
 -18   0  12       77.99       92.51     14.14 o 
 -16   0  12        4.18        1.49      9.05 o 
 -14   0  12      893.62      818.24     26.79 o 
 -12   0  12     1530.11     1575.89     40.18 o 
 -10   0  12     2611.53     2675.09     59.77 o 
  -8   0  12     5095.20     4779.81     55.69 o 
  -6   0  12     3675.63     3559.61     52.27 o 
  -4   0  12     1996.76     1958.91     31.44 o 
  -2   0  12     1076.00      962.09     25.67 o 
   0   0  12     3450.16     3477.92     73.91 o 
   2   0  12     1035.84      967.19     19.07 o 
   4   0  12      229.00      212.44     12.90 o 
   6   0  12      287.97      259.93     15.62 o 
   8   0  12     1769.63     1733.38     46.13 o 
  10   0  12      481.78      477.08     23.69 o 
  12   0  12      187.72      174.24     11.92 o 
 -17   1  12      466.55      504.31     16.35 o 
 -15   1  12      402.18      410.87     13.68 o 
 -13   1  12      986.47      967.87     20.74 o 
 -11   1  12      292.58      273.31     10.00 o 
  -9   1  12     1983.17     1958.39     29.01 o 
  -7   1  12     3549.28     3190.66     35.04 o 
  -5   1  12      652.43      634.82      9.06 o 
  -3   1  12      332.49      270.73     14.91 o 
  -1   1  12     3433.81     3440.29     51.47 o 
   1   1  12     8496.86     8358.89     95.82 o 
   3   1  12     3056.39     3093.19     47.74 o 
   5   1  12     1468.56     1440.29     26.87 o 
   7   1  12      851.89      800.90     21.08 o 
   9   1  12     1210.24     1141.28     22.30 o 
  11   1  12      564.38      531.59     14.21 o 
 -16   2  12     1299.20     1307.58     27.14 o 
 -14   2  12      872.90      960.07     21.26 o 
 -12   2  12     1021.21      931.96     16.47 o 
 -10   2  12      269.20      271.92      6.63 o 
  -8   2  12     6220.07     6526.02     65.37 o 
  -6   2  12    14622.85    14264.00    138.00 o 
  -4   2  12    10464.83     9789.92     95.82 o 
  -2   2  12    10110.44    10255.23    159.87 o 
   0   2  12     5100.48     5182.73    108.16 o 
   2   2  12     6444.68     6415.70     74.58 o 
   4   2  12     2777.30     2790.16     44.18 o 
   6   2  12      758.20      770.50     14.71 o 
   8   2  12     1154.82     1103.52     24.20 o 
  10   2  12      823.15      749.97     16.40 o 
 -17   3  12      294.27      266.82     13.06 o 
 -15   3  12      673.23      685.80     18.10 o 
 -13   3  12     1089.17     1106.37     21.26 o 
 -11   3  12      792.51      781.99     12.15 o 
  -9   3  12      145.61      164.52      6.00 o 
  -7   3  12     6292.05     6076.64     61.21 o 
  -5   3  12     2739.52     2574.53     28.05 o 
  -3   3  12     2505.89     2417.57     23.53 o 
  -1   3  12     2400.33     2319.39     25.66 o 
   1   3  12     3651.37     3791.15     50.44 o 
   3   3  12    13077.95    12816.19    144.02 o 
   5   3  12      438.73      448.81     10.77 o 
   7   3  12     1837.04     1715.19     41.03 o 
   9   3  12     1352.98     1287.06     27.64 o 
  11   3  12      527.78      517.92     18.05 o 
 -16   4  12      202.89      206.86     17.11 o 
 -14   4  12      646.83      721.99     15.70 o 
 -12   4  12     1418.89     1365.58     38.07 o 
 -10   4  12      884.47      866.07     13.03 o 
  -8   4  12     1863.26     1838.65     21.70 o 
  -6   4  12     2312.02     2241.44     25.27 o 
  -4   4  12      837.62      813.74     10.09 o 
  -2   4  12     1231.12     1212.82     12.58 o 
   0   4  12     1296.77     1409.87     15.74 o 
   2   4  12     5707.41     5836.36     68.36 o 
   4   4  12      416.01      363.43     12.27 o 
   6   4  12       95.19       98.40      8.68 o 
   8   4  12      605.15      576.41     25.67 o 
  10   4  12      669.75      673.09     22.38 o 
 -15   5  12      658.81      706.00     31.72 o 
 -13   5  12      424.95      453.78     14.62 o 
 -11   5  12      237.28      238.42      7.47 o 
  -9   5  12      247.62      255.14      6.99 o 
  -7   5  12        8.35        4.30      3.58 o 
  -5   5  12     1157.10     1166.98     15.45 o 
  -3   5  12      791.88      807.50      9.58 o 
  -1   5  12      546.03      569.63      9.78 o 
   1   5  12      405.70      390.29      9.78 o 
   3   5  12      216.55      202.04     10.04 o 
   5   5  12     1175.71     1160.10     24.27 o 
   7   5  12      645.71      699.78     19.13 o 
   9   5  12      671.26      689.43     20.23 o 
 -14   6  12     1028.99     1050.29     34.55 o 
 -12   6  12     1103.99     1114.02     36.80 o 
 -10   6  12     2741.19     2832.73     37.62 o 
  -8   6  12     1274.89     1260.53     19.82 o 
  -6   6  12      657.27      639.83     15.33 o 
  -4   6  12      659.99      732.12     11.71 o 
  -2   6  12      456.87      468.04      8.15 o 
   0   6  12      857.42      857.66     15.20 o 
   2   6  12        7.16       19.82      4.69 o 
   4   6  12     1598.18     1600.48     30.23 o 
   6   6  12     1759.28     1701.16     32.82 o 
   8   6  12      607.24      639.00     19.45 o 
 -13   7  12      835.89      900.40     18.28 o 
 -11   7  12     1306.45     1367.44     39.31 o 
  -9   7  12     1323.89     1316.39     26.74 o 
  -7   7  12      881.33      801.03     19.16 o 
  -5   7  12      394.00      402.74     23.25 o 
  -3   7  12     1447.95     1481.08     34.91 o 
  -1   7  12      794.13      819.18     15.83 o 
   1   7  12       57.82       67.91      9.69 o 
   3   7  12      636.80      659.76     14.51 o 
   5   7  12      974.93      961.36     22.77 o 
   7   7  12     1330.40     1342.92     29.38 o 
 -10   8  12      635.66      648.54     18.76 o 
  -8   8  12      275.91      286.70     12.50 o 
  -6   8  12      294.99      301.84     12.83 o 
  -4   8  12     1099.78     1060.32     23.44 o 
  -2   8  12     1602.32     1526.22     29.98 o 
   0   8  12      793.86      872.10     21.57 o 
   2   8  12      411.76      430.06     14.72 o 
   4   8  12      925.59      958.70     26.79 o 
  -7   9  12       35.71       38.76      8.85 o 
  -5   9  12      596.12      554.70     16.75 o 
  -3   9  12      383.01      419.82     15.41 o 
  -1   9  12      797.10      835.74     21.31 o 
   1   9  12      208.24      196.54     22.76 o 
 -17   1  13        0.01       -0.13      7.10 o 
 -15   1  13      344.48      284.63     12.01 o 
 -13   1  13       20.90       16.58      5.79 o 
 -11   1  13       31.16       30.89      4.41 o 
  -9   1  13      437.00      382.36     10.10 o 
  -7   1  13       37.47       48.27      3.10 o 
  -5   1  13      138.38       83.63      3.68 o 
  -3   1  13     5511.19     5896.45     68.56 o 
  -1   1  13      445.58      459.39     12.59 o 
   1   1  13      392.77      440.79      8.63 o 
   3   1  13      768.22      771.39     17.57 o 
   5   1  13       47.71       46.24      6.97 o 
   7   1  13      133.65      123.33      9.38 o 
   9   1  13       28.44       31.54      6.24 o 
  11   1  13      194.30      155.47      9.40 o 
 -16   2  13      406.63      431.20     15.04 o 
 -14   2  13       32.98       36.49      6.95 o 
 -12   2  13      559.27      536.45     12.02 o 
 -10   2  13     1962.26     1971.50     22.97 o 
  -8   2  13       14.67       30.52      3.78 o 
  -6   2  13        2.92       17.29      4.98 o 
  -4   2  13      812.12      764.71     10.89 o 
  -2   2  13      540.31      564.82     10.90 o 
   0   2  13      262.95      306.67     10.49 o 
   2   2  13      232.97      230.49      7.74 o 
   4   2  13      606.49      552.17     14.87 o 
   6   2  13        1.31        4.98      5.76 o 
   8   2  13        1.00        3.95      5.37 o 
  10   2  13        0.29       -4.71      5.74 o 
 -17   3  13       19.17        9.98      7.71 o 
 -15   3  13        6.78       -9.06      6.09 o 
 -13   3  13       31.30       23.73      6.68 o 
 -11   3  13      230.77      214.22      6.75 o 
  -9   3  13       30.62       60.88      4.14 o 
  -7   3  13       97.75      103.04      7.12 o 
  -5   3  13        0.24        3.75      2.52 o 
  -3   3  13      321.42      334.56      6.99 o 
  -1   3  13        5.97       16.74      6.62 o 
   1   3  13      255.75      236.85      7.93 o 
   3   3  13       67.06       87.96      5.70 o 
   5   3  13      526.40      522.75     14.97 o 
   7   3  13      495.30      528.63     12.96 o 
   9   3  13      239.05      211.60     12.62 o 
 -16   4  13       82.29       82.34     13.27 o 
 -14   4  13        1.01       -7.66      5.11 o 
 -12   4  13       12.13        0.94      4.04 o 
 -10   4  13      293.00      252.06      7.57 o 
  -8   4  13      546.44      532.02      9.52 o 
  -6   4  13      311.26      290.60      6.87 o 
  -4   4  13      535.54      508.67      9.02 o 
  -2   4  13        3.42        3.34      2.36 o 
   0   4  13      128.79      131.79      5.23 o 
   2   4  13        6.07       12.03      4.06 o 
   4   4  13      170.19      169.85      9.78 o 
   6   4  13      156.88      141.48     13.40 o 
   8   4  13        2.65       -4.19      7.06 o 
  10   4  13        0.61       -1.40     10.73 o 
 -15   5  13       91.55       81.85     29.76 o 
 -13   5  13       58.72       58.81      6.79 o 
 -11   5  13      775.39      748.80     14.68 o 
  -9   5  13      638.15      625.10     10.74 o 
  -7   5  13      101.92      107.69      8.07 o 
  -5   5  13      217.73      196.57      6.29 o 
  -3   5  13       53.89       60.17      4.13 o 
  -1   5  13       87.93       94.72      5.79 o 
   1   5  13       48.98       61.98      7.94 o 
   3   5  13      295.78      290.00     11.42 o 
   5   5  13       71.98       67.16      7.91 o 
   7   5  13       92.76       77.33      8.96 o 
   9   5  13       26.72       42.89     12.28 o 
 -14   6  13      260.72      255.08     12.57 o 
 -12   6  13       32.20       25.95      6.19 o 
 -10   6  13       37.64       56.85      6.45 o 
  -8   6  13       44.91       50.29      5.50 o 
  -6   6  13       45.65       47.97      5.08 o 
  -4   6  13      232.86      183.43      6.62 o 
  -2   6  13     1163.62     1085.87     15.71 o 
   0   6  13        5.98        6.83      4.21 o 
   2   6  13      679.75      680.51     14.15 o 
   4   6  13      772.57      723.50     18.61 o 
   6   6  13        1.62       11.08      7.26 o 
   8   6  13      384.48      422.49     16.60 o 
 -13   7  13      175.75      218.82     13.98 o 
 -11   7  13       70.07       77.26     16.00 o 
  -9   7  13       76.52       67.82      8.99 o 
  -7   7  13       81.19       62.84      8.01 o 
  -5   7  13       31.35       34.45      6.85 o 
  -3   7  13       12.75       10.65      6.30 o 
  -1   7  13      900.06      802.00     15.80 o 
   1   7  13        0.19       -6.00      4.70 o 
   3   7  13       15.41       26.64      5.90 o 
   5   7  13        1.98       14.15      7.70 o 
 -10   8  13       84.17       83.16      9.82 o 
  -8   8  13        0.70      -10.40      6.93 o 
  -6   8  13       73.89       70.16      8.74 o 
  -4   8  13        0.11       15.69      7.54 o 
  -2   8  13        0.81       -1.26      7.10 o 
   0   8  13      546.73      534.02     17.01 o 
   2   8  13        4.17       -0.57      6.84 o 
   4   8  13        7.05       13.98      6.55 o 
  -7   9  13       20.16       23.98     21.45 o 
  -5   9  13      139.88      138.20     10.78 o 
  -3   9  13       38.06       29.61      8.51 o 
  -1   9  13       11.14       16.52      8.38 o 
   1   9  13      215.77      199.14     12.99 o 
 -16   0  14     1377.79     1347.09     39.43 o 
 -14   0  14      505.18      487.50     20.71 o 
 -12   0  14       12.80        7.19      7.07 o 
 -10   0  14       36.37       33.61      7.07 o 
  -8   0  14      406.94      364.21     13.70 o 
  -6   0  14     3845.83     3797.56     73.54 o 
  -4   0  14       70.61       77.80      4.36 o 
  -2   0  14       80.67       57.05      7.32 o 
   0   0  14     1870.68     1803.58     30.91 o 
   2   0  14     2950.31     2910.33     65.85 o 
   4   0  14     3038.43     3078.12     69.44 o 
   6   0  14      358.99      384.44     19.22 o 
   8   0  14      867.74      846.02     30.38 o 
  10   0  14     1354.87     1225.37     40.05 o 
 -17   1  14      532.23      539.73     18.11 o 
 -15   1  14      749.83      685.93     18.15 o 
 -13   1  14      298.69      287.71     22.57 o 
 -11   1  14      215.10      216.78      8.30 o 
  -9   1  14       78.30       79.19      4.12 o 
  -7   1  14     4163.04     3965.99     41.22 o 
  -5   1  14      564.10      568.27      8.82 o 
  -3   1  14      414.24      360.75      7.96 o 
  -1   1  14     3157.94     3257.57     50.20 o 
   1   1  14     5615.05     5697.38     63.24 o 
   3   1  14     7982.40     8080.01    115.00 o 
   5   1  14      767.20      807.15     19.07 o 
   7   1  14     1476.73     1436.58     28.89 o 
   9   1  14     1480.67     1340.05     23.29 o 
 -16   2  14      950.65     1017.80     23.63 o 
 -14   2  14      965.58     1050.81     22.89 o 
 -12   2  14     1243.82     1188.23     22.02 o 
 -10   2  14      340.65      330.36      9.90 o 
  -8   2  14     4650.70     4583.45     47.43 o 
  -6   2  14     5229.65     5129.65     52.43 o 
  -4   2  14     2694.21     2623.56     28.77 o 
  -2   2  14     4410.25     4484.34     53.98 o 
   0   2  14     2961.79     2926.97     37.66 o 
   2   2  14     4866.07     4843.32     60.61 o 
   4   2  14      502.37      532.54     22.69 o 
   6   2  14      656.60      618.24     13.76 o 
   8   2  14      982.52      958.86     25.58 o 
  10   2  14      115.85      129.06      8.98 o 
 -17   3  14      139.32      155.06     11.44 o 
 -15   3  14      161.86      155.29     10.43 o 
 -13   3  14     1132.01     1136.46     19.49 o 
 -11   3  14     1131.77     1175.80     16.13 o 
  -9   3  14     6270.39     6181.93     62.94 o 
  -7   3  14     2451.04     2262.39     25.64 o 
  -5   3  14     3102.33     2842.36     31.12 o 
  -3   3  14     2792.97     2819.29     31.03 o 
  -1   3  14     4119.10     4212.41     44.67 o 
   1   3  14     3569.35     3550.54     38.09 o 
   3   3  14       24.42       31.75      5.87 o 
   5   3  14     2317.32     2384.47     32.91 o 
   7   3  14     1341.44     1314.49     27.59 o 
   9   3  14      826.78      796.71     21.72 o 
 -16   4  14      174.03      201.21     11.92 o 
 -14   4  14      191.06      172.87     10.69 o 
 -12   4  14     1199.69     1257.28     20.22 o 
 -10   4  14     3766.86     3776.81     40.81 o 
  -8   4  14     1927.71     1926.20     22.97 o 
  -6   4  14      388.72      403.44      8.21 o 
  -4   4  14      771.88      789.55     11.99 o 
  -2   4  14     2815.27     2795.20     27.64 o 
   0   4  14     2620.25     2628.78     26.68 o 
   2   4  14      461.08      443.55     10.51 o 
   4   4  14       31.68       49.65      7.10 o 
   6   4  14      288.30      316.27     13.23 o 
   8   4  14      849.17      900.27     29.76 o 
 -15   5  14      226.26      259.15     13.66 o 
 -13   5  14       68.37       86.93      8.04 o 
 -11   5  14      737.53      722.13     12.84 o 
  -9   5  14      148.93      133.81      6.19 o 
  -7   5  14     1164.96     1178.97     21.01 o 
  -5   5  14      334.43      399.79     14.94 o 
  -3   5  14      964.21      956.56     16.34 o 
  -1   5  14     2188.72     2217.57     26.12 o 
   1   5  14       76.55      102.37      6.43 o 
   3   5  14     1014.53     1024.15     22.08 o 
   5   5  14      122.96      141.63     10.32 o 
   7   5  14      384.99      378.06     15.14 o 
 -14   6  14      544.80      584.14     25.48 o 
 -12   6  14     1167.76     1162.64     29.82 o 
 -10   6  14     1507.99     1467.65     47.03 o 
  -8   6  14      897.94      909.30     20.21 o 
  -6   6  14      794.90      812.55     15.05 o 
  -4   6  14      327.13      349.61      8.52 o 
  -2   6  14      197.82      210.83      7.37 o 
   0   6  14      291.60      318.38      9.65 o 
   2   6  14      832.51      870.95     16.70 o 
   4   6  14      808.98      784.97     19.78 o 
   6   6  14      408.75      413.29     15.66 o 
 -11   7  14      578.57      617.02     20.28 o 
  -9   7  14      482.17      438.89     14.54 o 
  -7   7  14      337.66      310.85     12.80 o 
  -5   7  14     2037.70     1989.96     35.51 o 
  -3   7  14     1429.88     1423.50     28.01 o 
  -1   7  14      381.61      431.77     13.31 o 
   1   7  14      873.16      878.38     16.87 o 
   3   7  14      744.35      793.46     16.55 o 
   5   7  14     1045.27     1032.47     24.42 o 
 -10   8  14      286.93      324.68     14.16 o 
  -8   8  14      187.20      186.62     11.70 o 
  -6   8  14      455.70      431.00     17.99 o 
  -4   8  14     1186.40     1147.79     25.07 o 
  -2   8  14      587.81      601.16     40.92 o 
   0   8  14       57.50       83.21      9.80 o 
   2   8  14      753.57      783.96     20.30 o 
  -5   9  14      423.68      425.08     15.35 o 
  -3   9  14      673.16      719.93     20.20 o 
  -1   9  14      211.52      244.44     13.63 o 
 -17   1  15       24.36       33.32      8.24 o 
 -15   1  15      123.87      103.37      9.24 o 
 -13   1  15      100.43       89.79     14.07 o 
 -11   1  15      158.88      137.01      6.86 o 
  -9   1  15        5.67       11.67      2.90 o 
  -7   1  15      313.96      332.23     11.71 o 
  -5   1  15      236.73      265.61      6.06 o 
  -3   1  15      294.17      333.06      7.79 o 
  -1   1  15      200.04      267.94     10.04 o 
   1   1  15      412.75      433.63      9.25 o 
   3   1  15       12.59       57.78     20.90 o 
   5   1  15      295.19      296.72     17.49 o 
   7   1  15       20.73       30.74      7.50 o 
   9   1  15      174.19      171.58      9.65 o 
 -16   2  15        1.19        0.45      7.16 o 
 -14   2  15       56.54       42.79      7.36 o 
 -12   2  15       35.29       27.74      5.35 o 
 -10   2  15       13.53       20.76      3.57 o 
  -8   2  15      115.94       98.83      4.78 o 
  -6   2  15      157.03      157.90      5.37 o 
  -4   2  15       27.87       34.25      4.79 o 
  -2   2  15      239.91      232.21      9.34 o 
   0   2  15      193.75      175.41      6.48 o 
   2   2  15        0.16        3.45      4.56 o 
   4   2  15      460.83      458.85     14.80 o 
   6   2  15        1.36       -1.36      5.05 o 
   8   2  15        3.68        5.86      5.70 o 
 -15   3  15       72.63       85.84      8.90 o 
 -13   3  15      107.41      111.83      7.24 o 
 -11   3  15       73.93       88.49      5.87 o 
  -9   3  15       12.20       24.12      6.44 o 
  -7   3  15       45.23       44.11      3.89 o 
  -5   3  15      451.91      409.40      8.11 o 
  -3   3  15       36.37       35.29      3.53 o 
  -1   3  15      110.86      111.34      5.79 o 
   1   3  15      373.63      399.21     11.86 o 
   3   3  15      787.84      788.77     17.89 o 
   5   3  15      167.13      200.83      8.87 o 
   7   3  15      302.12      291.04     13.60 o 
   9   3  15      117.06      112.22     11.09 o 
 -16   4  15      119.68      135.91      9.15 o 
 -14   4  15       14.33        1.16      5.32 o 
 -12   4  15       62.43       58.89      5.22 o 
 -10   4  15      695.64      702.40     13.41 o 
  -8   4  15      138.50      134.89      6.82 o 
  -6   4  15      732.76      684.22     17.95 o 
  -4   4  15     1098.65      962.75     13.94 o 
  -2   4  15        0.03        5.88      2.63 o 
   0   4  15      511.60      520.52      9.03 o 
   2   4  15      273.50      280.61     11.32 o 
   4   4  15      704.24      649.42     17.57 o 
   6   4  15      243.50      222.31     12.43 o 
   8   4  15      144.82      158.07     15.14 o 
 -15   5  15        1.54       -4.42      7.50 o 
 -13   5  15        0.17       -7.51      5.13 o 
 -11   5  15      294.12      291.06      8.25 o 
  -9   5  15      133.41      110.44      5.61 o 
  -7   5  15      183.17      197.35      6.80 o 
  -5   5  15      229.65      179.06      6.42 o 
  -3   5  15       13.14       16.21      4.78 o 
  -1   5  15       10.66       14.25      4.31 o 
   1   5  15      467.00      466.92     11.73 o 
   3   5  15      170.00      177.12     12.28 o 
   5   5  15      119.94      100.07      9.53 o 
   7   5  15        5.89       11.44      8.17 o 
 -12   6  15       58.66       50.51      6.71 o 
 -10   6  15       48.57       43.63      7.01 o 
  -8   6  15      161.88      171.30      9.34 o 
  -6   6  15      157.66      146.95     11.43 o 
  -4   6  15      243.25      221.44      7.49 o 
  -2   6  15       14.33       13.11      4.27 o 
   0   6  15       67.29       59.76     11.19 o 
   2   6  15      158.19      158.45      8.67 o 
   4   6  15        9.84       12.19      7.13 o 
   6   6  15      157.10      144.83     11.50 o 
 -11   7  15        9.63        2.46     11.35 o 
  -9   7  15       67.20       50.03     10.05 o 
  -7   7  15        3.00       -1.52      7.07 o 
  -5   7  15      119.22      149.74     10.91 o 
  -3   7  15       81.08       97.66      7.47 o 
  -1   7  15       46.17       42.33      6.43 o 
   1   7  15        5.91        8.21      7.34 o 
   3   7  15       10.78       14.25      7.36 o 
  -8   8  15        0.51       -9.01      7.32 o 
  -6   8  15      106.70      102.37      9.29 o 
  -4   8  15       12.64       24.69      8.10 o 
  -2   8  15      571.47      537.02     16.79 o 
   0   8  15      128.28      118.07     10.30 o 
   2   8  15       98.55      121.77     14.82 o 
 -16   0  16      887.95      884.09     31.50 o 
 -14   0  16      132.98      161.35     14.01 o 
 -12   0  16       22.59       42.66      8.80 o 
 -10   0  16      945.00      994.83     29.76 o 
  -8   0  16     1663.67     1622.02     41.42 o 
  -6   0  16     1085.25     1040.72     29.76 o 
  -4   0  16       19.50        8.43      5.83 o 
  -2   0  16     2143.93     1992.55     48.24 o 
   0   0  16     1469.68     1393.35     37.57 o 
   4   0  16      787.75      813.28     28.03 o 
   6   0  16      900.24      910.01     31.00 o 
   8   0  16     1525.99     1457.46     43.65 o 
 -17   1  16      361.36      374.47     15.08 o 
 -15   1  16      677.64      621.74     17.76 o 
 -13   1  16      442.98      436.76     14.03 o 
 -11   1  16      316.53      303.78     11.22 o 
  -9   1  16     1042.67     1023.72     21.35 o 
  -7   1  16     2014.83     1927.70     26.33 o 
  -5   1  16     1369.73     1289.23     24.46 o 
  -3   1  16      970.18      905.46     19.25 o 
  -1   1  16     3283.94     3408.65     53.49 o 
   1   1  16     2011.93     2069.60     25.36 o 
   3   1  16     1211.60     1296.25     37.33 o 
   5   1  16     1513.84     1534.38     42.97 o 
   7   1  16      996.91      978.75     23.58 o 
   9   1  16      742.88      690.80     20.21 o 
 -16   2  16      981.11     1069.84     24.86 o 
 -14   2  16      513.18      502.23     21.95 o 
 -12   2  16      432.56      430.75     11.74 o 
 -10   2  16     2750.30     2742.35     30.84 o 
  -8   2  16      473.02      463.58      8.87 o 
  -6   2  16      708.13      723.54     11.09 o 
  -4   2  16      438.87      457.16      8.44 o 
  -2   2  16     1246.45     1201.27     18.50 o 
   0   2  16     3749.21     3815.68     48.27 o 
   2   2  16      685.00      700.08     14.27 o 
   4   2  16     1587.67     1514.55     29.48 o 
   6   2  16      493.56      468.62     15.91 o 
   8   2  16      279.25      278.43     11.24 o 
 -15   3  16      282.62      303.88     11.01 o 
 -13   3  16      473.83      448.54     11.81 o 
 -11   3  16     3620.70     3581.62     55.18 o 
  -9   3  16     2563.21     2498.08     28.60 o 
  -7   3  16     3195.66     2969.53     32.90 o 
  -5   3  16      855.91      830.25     12.45 o 
  -3   3  16     1474.13     1541.18     19.48 o 
  -1   3  16     1866.51     1920.40     27.60 o 
   1   3  16      445.80      447.11     11.05 o 
   3   3  16      666.22      692.53     14.23 o 
   5   3  16      432.17      446.90     12.12 o 
   7   3  16     1197.70     1193.88     36.83 o 
 -14   4  16      149.98      154.91     11.52 o 
 -12   4  16      946.32      936.89     25.46 o 
 -10   4  16      829.30      867.01     13.56 o 
  -8   4  16      829.96      821.84     17.36 o 
  -6   4  16      693.59      719.87     11.79 o 
  -4   4  16      597.75      681.51     11.39 o 
  -2   4  16     1959.72     1989.13     19.63 o 
   0   4  16      181.12      181.68      9.47 o 
   2   4  16       92.26       96.15     11.53 o 
   4   4  16       40.62       64.12      8.31 o 
   6   4  16      789.51      801.06     21.18 o 
 -13   5  16      246.31      242.40     11.33 o 
 -11   5  16      420.29      437.17      9.94 o 
  -9   5  16     1004.99     1008.39     17.81 o 
  -7   5  16      571.95      568.92     10.70 o 
  -5   5  16      898.50      947.58     14.41 o 
  -3   5  16     1600.17     1590.56     22.93 o 
  -1   5  16     1677.50     1709.87     19.66 o 
   1   5  16     1533.99     1559.48     29.27 o 
   3   5  16      526.29      503.97     21.39 o 
   5   5  16      292.89      276.00     13.35 o 
 -12   6  16      477.16      475.88     14.46 o 
 -10   6  16      706.57      696.01     14.65 o 
  -8   6  16      961.10      960.72     17.32 o 
  -6   6  16      568.70      572.44     12.88 o 
  -4   6  16     1135.84     1135.35     16.74 o 
  -2   6  16      778.99      783.64     13.65 o 
   0   6  16      644.57      674.44     14.45 o 
   2   6  16      516.09      532.81     24.55 o 
   4   6  16      366.98      405.24     14.96 o 
 -11   7  16      266.04      261.43     13.31 o 
  -9   7  16      472.25      486.32     15.69 o 
  -7   7  16      990.97      971.51     25.79 o 
  -5   7  16     2001.87     1939.53     35.43 o 
  -3   7  16     1079.45     1104.26     19.73 o 
  -1   7  16     1130.52     1140.60     20.62 o 
   1   7  16      755.73      840.98     17.09 o 
   3   7  16      501.90      510.19     16.59 o 
  -8   8  16      153.48      152.06     11.42 o 
  -6   8  16      650.61      607.80     17.92 o 
  -4   8  16      517.59      534.92     17.14 o 
  -2   8  16       28.50       46.06      8.67 o 
   0   8  16      515.94      564.46     18.32 o 
 -15   1  17       24.32       20.99      7.49 o 
 -13   1  17        5.94        4.34      5.88 o 
 -11   1  17      153.37      183.42      9.91 o 
  -9   1  17      992.83      894.85     20.12 o 
  -7   1  17      898.34      850.08     14.81 o 
  -5   1  17      282.21      243.79      9.91 o 
  -3   1  17       72.09       74.72      6.58 o 
  -1   1  17       21.75       39.03      8.15 o 
   1   1  17      144.75      123.93      7.55 o 
   5   1  17       69.13       89.60      9.34 o 
   7   1  17       10.86       23.72      8.57 o 
 -16   2  17       50.74       46.41      8.93 o 
 -14   2  17       21.06       14.75      6.70 o 
 -12   2  17      161.76      164.39      9.95 o 
 -10   2  17     1854.20     1741.58     31.96 o 
  -8   2  17       29.24       14.85      4.82 o 
  -6   2  17      502.54      457.06      8.62 o 
  -4   2  17        2.43       -0.54      3.14 o 
  -2   2  17      107.86      128.85     11.93 o 
   0   2  17        1.55       12.62      4.33 o 
   2   2  17     3110.33     3196.79     72.30 o 
   4   2  17      117.11      129.08     18.60 o 
   6   2  17        6.46       11.88      6.54 o 
   8   2  17        2.87        7.33      6.58 o 
 -15   3  17       33.49       25.29      6.72 o 
 -13   3  17        1.24        3.37      5.21 o 
 -11   3  17      473.35      448.93     11.43 o 
  -9   3  17      114.76       97.75      5.56 o 
  -7   3  17       74.63       64.18      4.49 o 
  -5   3  17      190.69      212.85      7.37 o 
  -3   3  17      346.90      379.17      8.43 o 
  -1   3  17       49.15       41.73      5.39 o 
   1   3  17      770.18      768.71     15.02 o 
   3   3  17        0.66        8.50      5.08 o 
   5   3  17        2.98       11.37      7.11 o 
   7   3  17        1.02        1.15      7.60 o 
 -14   4  17       32.47       23.50      6.12 o 
 -12   4  17      444.35      440.50     10.26 o 
 -10   4  17      125.24      126.17      6.06 o 
  -8   4  17        1.87       -5.11      3.41 o 
  -6   4  17       63.38       79.36     10.02 o 
  -4   4  17       84.80       85.29      5.02 o 
  -2   4  17       34.11       44.67      4.72 o 
   0   4  17        0.98       12.43      8.09 o 
   2   4  17      350.17      368.03     13.54 o 
   4   4  17      131.33      136.56     10.47 o 
   6   4  17      159.65      150.31     11.88 o 
 -13   5  17       13.86       15.59      5.62 o 
 -11   5  17        1.36       -2.55      4.06 o 
  -9   5  17      229.11      204.04      7.32 o 
  -7   5  17      155.17      162.02      6.72 o 
  -5   5  17      124.15      123.15      6.24 o 
  -3   5  17        9.89       22.63      7.27 o 
  -1   5  17        6.96       13.06      4.00 o 
   1   5  17       29.66       40.79      7.49 o 
   3   5  17        3.69        4.57     10.23 o 
   5   5  17        1.90       -9.54      7.45 o 
 -12   6  17      129.88      130.50      8.34 o 
 -10   6  17       58.66       53.67      8.11 o 
  -8   6  17      343.45      323.65     10.40 o 
  -6   6  17       41.98       36.04      5.74 o 
  -4   6  17        1.72        6.84      4.44 o 
  -2   6  17       10.96        7.03      4.83 o 
   0   6  17       39.67       39.03      6.09 o 
   2   6  17        9.48        4.10      8.06 o 
   4   6  17      120.73      109.13     10.40 o 
  -9   7  17       10.43        4.59      7.47 o 
  -7   7  17       24.66       41.90      8.22 o 
  -5   7  17       13.41       23.72      7.75 o 
  -3   7  17        0.24        2.57      5.65 o 
  -1   7  17       92.60       95.40      8.02 o 
   1   7  17       12.48       19.29      8.37 o 
  -6   8  17       11.71        8.82      7.79 o 
  -4   8  17      186.64      156.00     11.54 o 
  -2   8  17        5.12       -0.11      7.69 o 
 -16   0  18       94.87      107.52     14.38 o 
 -14   0  18       21.23       17.36      9.67 o 
 -12   0  18      520.07      482.04     21.21 o 
 -10   0  18     2729.57     2623.01     62.50 o 
  -8   0  18      195.83      158.25     12.90 o 
  -6   0  18      336.26      352.94     16.99 o 
  -4   0  18     1425.88     1457.09     39.43 o 
  -2   0  18     1912.76     1960.93     49.60 o 
   0   0  18      748.71      756.44     18.76 o 
   2   0  18      146.36      147.20     14.38 o 
   4   0  18      126.89      151.92     16.12 o 
   6   0  18     1432.93     1481.15     44.27 o 
 -15   1  18      244.27      238.14     17.36 o 
 -13   1  18      455.40      433.83     14.51 o 
 -11   1  18     2241.36     2162.83     38.41 o 
  -9   1  18     1705.01     1700.21     31.61 o 
  -7   1  18      983.38      866.63     19.77 o 
  -5   1  18      695.55      680.38     16.79 o 
  -3   1  18     1474.25     1464.31     28.06 o 
  -1   1  18     1269.45     1328.32     26.70 o 
   1   1  18      133.58      142.22      7.00 o 
   3   1  18       51.69       78.80      8.97 o 
   5   1  18      515.78      529.68     17.19 o 
   7   1  18      803.04      812.03     22.52 o 
 -16   2  18      832.68      844.54     22.32 o 
 -14   2  18      253.98      240.34     12.01 o 
 -12   2  18      841.39      807.91     19.90 o 
 -10   2  18      593.86      582.18     24.24 o 
  -8   2  18      567.46      598.08     12.61 o 
  -6   2  18      115.73      132.15      6.84 o 
  -4   2  18        7.98       11.85      4.91 o 
  -2   2  18     2445.93     2456.90     41.91 o 
   0   2  18     2064.00     2093.94     32.92 o 
   2   2  18      543.01      560.04     22.82 o 
   4   2  18      916.82      906.58     22.28 o 
   6   2  18      364.50      362.25     12.17 o 
 -15   3  18      629.69      636.02     19.04 o 
 -13   3  18      284.60      273.99     11.68 o 
 -11   3  18      650.32      659.38     13.74 o 
  -9   3  18      831.34      774.78     12.65 o 
  -7   3  18     1343.24     1259.38     17.07 o 
  -5   3  18      956.33     1026.45     14.91 o 
  -3   3  18      499.33      500.66     11.47 o 
  -1   3  18     1101.51     1094.95     19.30 o 
   1   3  18      255.89      281.76     11.69 o 
   3   3  18      619.86      642.13     14.52 o 
   5   3  18      873.66      845.34     23.62 o 
 -14   4  18      186.68      208.35      9.63 o 
 -12   4  18       17.78       21.34      5.44 o 
 -10   4  18      101.65       94.96      5.64 o 
  -8   4  18      309.52      269.00      7.65 o 
  -6   4  18      935.81      889.15     13.96 o 
  -4   4  18     2025.48     1964.70     24.40 o 
  -2   4  18      240.73      253.13      6.39 o 
   0   4  18      697.02      741.37     18.36 o 
   2   4  18      710.20      764.25     19.49 o 
   4   4  18     1505.49     1549.95     31.47 o 
 -13   5  18      343.88      343.61     11.43 o 
 -11   5  18      438.80      451.45     10.65 o 
  -9   5  18      615.36      649.32     12.05 o 
  -7   5  18      262.17      292.88      8.21 o 
  -5   5  18     1072.38      975.06     17.42 o 
  -3   5  18      819.77      848.54     14.17 o 
  -1   5  18     1067.96     1141.57     15.36 o 
   1   5  18     1467.49     1485.22     29.36 o 
   3   5  18      699.30      679.90     19.47 o 
 -12   6  18      145.22      159.62      8.96 o 
 -10   6  18      512.98      528.18     15.78 o 
  -8   6  18      578.51      610.83     13.83 o 
  -6   6  18     1109.14     1087.34     28.00 o 
  -4   6  18      725.67      750.60     13.52 o 
  -2   6  18      801.29      823.32     16.73 o 
   0   6  18      486.35      542.03     14.13 o 
   2   6  18      447.13      486.24     16.47 o 
  -9   7  18      481.59      491.74     30.51 o 
  -7   7  18     1006.66      978.39     22.75 o 
  -5   7  18      625.80      677.88     18.71 o 
  -3   7  18      693.25      683.40     15.51 o 
  -1   7  18      343.55      372.61     12.47 o 
 -15   1  19        5.74       -9.67      6.44 o 
 -13   1  19       43.48       34.30      7.18 o 
 -11   1  19      238.01      239.73     11.75 o 
  -9   1  19      526.26      511.96     16.37 o 
  -7   1  19        0.29       -0.60      5.00 o 
  -5   1  19      127.33      104.30      7.88 o 
  -3   1  19      228.81      236.87     10.78 o 
  -1   1  19       55.30       56.04      5.53 o 
   1   1  19      758.95      744.21     13.72 o 
   3   1  19      150.54      170.00     11.82 o 
   5   1  19      110.52      127.59     17.61 o 
 -14   2  19        3.44       -9.46      6.31 o 
 -12   2  19       67.01       67.65      8.87 o 
 -10   2  19       39.86       65.64      7.80 o 
  -8   2  19       62.03       67.69      5.71 o 
  -6   2  19        0.09       -3.75      3.73 o 
  -4   2  19       35.30       32.82      6.05 o 
  -2   2  19       46.85       59.63      7.60 o 
   0   2  19      251.16      249.88      8.46 o 
   2   2  19       21.07       35.46      7.98 o 
   4   2  19        1.70        8.32      7.71 o 
   6   2  19        0.18        3.25      6.48 o 
 -15   3  19        2.73       -7.69      7.03 o 
 -13   3  19       15.65       -5.58      5.95 o 
 -11   3  19       31.32       35.46      6.92 o 
  -9   3  19      233.43      233.32      8.72 o 
  -7   3  19       33.70       33.70      5.07 o 
  -5   3  19      233.71      237.81      8.94 o 
  -3   3  19      339.15      343.37     13.06 o 
  -1   3  19        4.01        5.95      4.35 o 
   1   3  19      185.92      195.70      9.27 o 
   3   3  19        7.07        6.89      5.92 o 
   5   3  19       13.70        7.99      7.84 o 
 -14   4  19       14.41       12.31      7.00 o 
 -12   4  19      243.80      235.78      9.54 o 
 -10   4  19      404.82      386.19      9.34 o 
  -8   4  19       67.73       58.78      5.00 o 
  -6   4  19      110.02       88.72      5.40 o 
  -4   4  19      482.07      462.83     10.08 o 
  -2   4  19       97.09      105.53      6.13 o 
   0   4  19        0.08       -4.77      6.08 o 
   2   4  19        0.03       -4.23      7.00 o 
   4   4  19       38.93       53.13      9.18 o 
 -13   5  19       11.18       16.30      5.87 o 
 -11   5  19       56.96       68.14      5.81 o 
  -9   5  19       14.01       11.40      4.49 o 
  -7   5  19       20.70       16.46      4.47 o 
  -5   5  19      239.27      226.98      9.16 o 
  -3   5  19      106.61      109.76      8.36 o 
  -1   5  19        0.03        7.07      6.84 o 
   1   5  19        0.49       11.66      7.59 o 
   3   5  19       30.87       38.48     12.15 o 
 -10   6  19       14.33        9.94      7.09 o 
  -8   6  19       12.45       15.50      5.67 o 
  -6   6  19        0.07       -0.64      5.35 o 
  -4   6  19        0.58        2.63      4.89 o 
  -2   6  19      117.96      130.77      8.55 o 
   0   6  19       18.06       28.43      8.42 o 
  -7   7  19       10.35       13.45      7.61 o 
  -5   7  19        1.50        5.89      7.44 o 
  -3   7  19      116.57      103.57      8.13 o 
 -14   0  20       69.79       63.25     12.15 o 
 -12   0  20      910.15      942.74     31.99 o 
 -10   0  20     4040.57     3824.89     86.93 o 
  -8   0  20      569.12      549.13     23.19 o 
  -6   0  20      500.49      448.19     20.34 o 
  -4   0  20      525.82      566.62     23.07 o 
  -2   0  20     1743.63     1842.50     49.36 o 
   0   0  20     1012.16     1073.72     30.26 o 
   4   0  20     1380.00     1552.95     45.88 o 
 -15   1  20      177.77      176.43     11.75 o 
 -13   1  20      304.76      284.05     12.80 o 
 -11   1  20     1933.20     1834.71     34.99 o 
  -9   1  20     1293.12     1232.26     34.88 o 
  -7   1  20      241.91      255.86     11.31 o 
  -5   1  20      425.40      447.49     14.45 o 
  -3   1  20      794.05      813.63     20.21 o 
  -1   1  20      762.26      801.60     16.70 o 
   1   1  20        5.02        6.07      5.69 o 
   3   1  20       30.78       32.56      8.80 o 
   5   1  20      658.99      673.65     20.95 o 
 -14   2  20      416.22      391.16     15.12 o 
 -12   2  20     1036.49     1018.41     23.85 o 
 -10   2  20      575.11      564.13     16.84 o 
  -8   2  20      174.33      166.39      7.80 o 
  -6   2  20       93.73       93.86      8.07 o 
  -4   2  20     1338.81     1326.16     27.36 o 
  -2   2  20      924.15      998.09     23.15 o 
   0   2  20      440.25      492.79     11.37 o 
   2   2  20      890.42      921.57     22.74 o 
   4   2  20      144.09      165.21     12.28 o 
 -13   3  20      154.08      141.74     10.61 o 
 -11   3  20      159.05      153.68     11.54 o 
  -9   3  20      176.74      196.41      8.47 o 
  -7   3  20      503.71      510.57     12.40 o 
  -5   3  20     1353.81     1313.10     21.90 o 
  -3   3  20      708.21      721.91     15.70 o 
  -1   3  20      283.76      300.77     14.71 o 
   1   3  20      346.43      373.08     11.96 o 
   3   3  20      483.31      520.31     17.24 o 
 -12   4  20        9.40        6.06      6.31 o 
 -10   4  20       98.49      100.21      7.02 o 
  -8   4  20      472.44      436.52     11.65 o 
  -6   4  20     1843.80     1733.74     26.76 o 
  -4   4  20      521.69      541.24     13.48 o 
  -2   4  20      851.28      893.05     17.27 o 
   0   4  20      803.51      821.90     31.37 o 
   2   4  20     1337.72     1371.88     29.07 o 
 -11   5  20      186.20      202.96      7.97 o 
  -9   5  20      138.34      168.76      7.38 o 
  -7   5  20      382.14      373.82     10.94 o 
  -5   5  20      260.11      281.10      9.84 o 
  -3   5  20      288.30      299.17      9.17 o 
  -1   5  20      457.84      495.70     15.75 o 
   1   5  20      984.29     1069.98     24.80 o 
  -8   6  20      327.46      343.97     11.08 o 
  -6   6  20      445.20      468.77     10.97 o 
  -4   6  20      530.59      528.55     11.76 o 
  -2   6  20       97.25      109.67      8.45 o 
   0   6  20      506.39      554.55     17.88 o 
 -13   1  21        5.83       -2.04      6.53 o 
 -11   1  21      567.86      567.91     17.49 o 
  -9   1  21       18.88        9.02      6.88 o 
  -7   1  21       32.65       19.66      6.30 o 
  -5   1  21        9.29        5.79      5.57 o 
  -3   1  21        2.78        5.28      5.95 o 
  -1   1  21      173.25      199.44      9.53 o 
   1   1  21       36.68       45.89      7.22 o 
   3   1  21       39.10       58.91     13.39 o 
 -14   2  21        0.08       -3.74      6.88 o 
 -12   2  21       87.64       96.61     15.25 o 
 -10   2  21      418.84      460.87     15.78 o 
  -8   2  21        0.15       -7.89      5.26 o 
  -6   2  21       84.38       72.66      7.89 o 
  -4   2  21      117.72      118.33      9.34 o 
  -2   2  21       56.35       61.27      7.05 o 
   0   2  21        0.00        2.86      5.13 o 
   2   2  21      198.12      218.52     13.02 o 
 -13   3  21        2.42       -3.27      6.42 o 
 -11   3  21        1.72       -4.09      5.88 o 
  -9   3  21       41.16       39.44      5.58 o 
  -7   3  21        3.34        3.92      4.67 o 
  -5   3  21      337.35      306.87     13.06 o 
  -3   3  21        3.80       10.80      8.30 o 
  -1   3  21      174.79      180.96      9.56 o 
   1   3  21      293.96      294.90     19.10 o 
   3   3  21      149.16      144.15     11.69 o 
 -12   4  21        2.62        3.97      6.49 o 
 -10   4  21      245.45      231.25     12.70 o 
  -8   4  21       83.36       67.15      6.54 o 
  -6   4  21      379.97      341.05     11.08 o 
  -4   4  21      100.14       93.55      9.44 o 
  -2   4  21       82.28      106.10     12.09 o 
   0   4  21        0.66       -5.36      7.06 o 
   2   4  21        0.01        7.96      8.25 o 
  -9   5  21        0.06       -6.09      4.89 o 
  -7   5  21        8.16        9.85      6.80 o 
  -5   5  21       18.48       15.29      7.35 o 
  -3   5  21       31.46       19.62      6.17 o 
  -1   5  21       42.49       34.89      8.31 o 
  -6   6  21       47.98       41.81      5.75 o 
  -4   6  21        2.60       12.26      5.33 o 
 -14   0  22      402.31      366.45     21.70 o 
 -12   0  22     1087.12      993.09     34.23 o 
 -10   0  22      261.99      290.31     18.35 o 
  -8   0  22      839.62      716.54     27.53 o 
  -6   0  22      994.46      962.21     32.61 o 
  -4   0  22     1501.13     1582.34     45.51 o 
  -2   0  22      617.03      633.46     26.54 o 
   0   0  22       47.92       67.46      9.65 o 
 -13   1  22      195.74      203.27     24.99 o 
 -11   1  22      588.62      584.77     17.97 o 
  -9   1  22      138.99      146.67     10.43 o 
  -7   1  22      233.01      224.66     11.57 o 
  -5   1  22      849.85      869.77     21.88 o 
  -3   1  22      684.62      712.05     20.08 o 
  -1   1  22      408.43      462.20     13.82 o 
   1   1  22      233.77      285.73     20.34 o 
   3   1  22      581.32      625.82     20.64 o 
 -12   2  22      393.78      421.89     23.07 o 
 -10   2  22     1273.32     1204.45     26.96 o 
  -8   2  22       52.58       65.08      8.20 o 
  -6   2  22      468.41      443.32     15.35 o 
  -4   2  22      543.72      542.73     17.23 o 
  -2   2  22      371.84      442.77     11.43 o 
   0   2  22      346.62      412.20     11.27 o 
   2   2  22        3.15       12.28      8.94 o 
 -11   3  22      137.96      145.89     10.74 o 
  -9   3  22      591.74      629.07     18.55 o 
  -7   3  22      158.28      179.18     12.34 o 
  -5   3  22      519.94      506.66     16.70 o 
  -3   3  22      486.57      510.27     14.08 o 
  -1   3  22      167.53      190.45     10.08 o 
   1   3  22      219.10      287.12     11.43 o 
 -10   4  22      373.13      376.87     15.35 o 
  -8   4  22      745.39      758.89     16.36 o 
  -6   4  22      367.51      375.23     12.56 o 
  -4   4  22      547.04      588.93     25.42 o 
  -2   4  22      313.86      333.68     15.08 o 
   0   4  22      697.17      808.69     28.52 o 
  -7   5  22      222.93      230.25     12.16 o 
  -5   5  22      179.54      174.11     11.84 o 
  -3   5  22      106.78      130.13     11.55 o 
 -11   1  23       98.43      106.57      9.95 o 
  -9   1  23        0.02       -5.66      5.92 o 
  -7   1  23       14.63        7.72      6.39 o 
  -5   1  23      157.02      156.00     11.18 o 
  -3   1  23       56.47       66.82      9.64 o 
  -1   1  23        4.70       -0.46      5.67 o 
   1   1  23      114.30      111.00     11.36 o 
 -12   2  23      196.05      220.86     12.84 o 
 -10   2  23       88.70       77.21      9.11 o 
  -8   2  23        4.16       -5.89      6.51 o 
  -6   2  23      134.09      135.07     10.30 o 
  -4   2  23        2.66        7.06      6.84 o 
  -2   2  23        2.69       -6.57      6.08 o 
   0   2  23       55.14       76.78     10.35 o 
 -11   3  23      106.00      102.08      9.91 o 
  -9   3  23       53.43       48.02     10.17 o 
  -7   3  23       51.62       31.66      7.63 o 
  -5   3  23        0.22       -0.21      6.53 o 
  -3   3  23       36.05       43.15      9.15 o 
  -1   3  23        2.61        0.60      5.73 o 
  -8   4  23       60.98       51.27      6.83 o 
  -6   4  23       61.14       67.31      8.94 o 
  -4   4  23        0.86       -5.47      7.85 o 
  -2   4  23      110.10      132.71     15.38 o 
 -10   0  24      362.57      312.26     19.59 o 
  -8   0  24      370.08      375.63     21.08 o 
  -6   0  24     1182.21     1162.12     38.69 o 
  -4   0  24     1349.43     1361.36     43.28 o 
  -2   0  24      198.03      220.73     13.93 o 
 -11   1  24       23.18       23.87      7.41 o 
  -9   1  24      188.19      181.08     11.57 o 
  -7   1  24      281.69      296.17     13.72 o 
  -5   1  24     1043.95     1062.41     26.00 o 
  -3   1  24      536.28      604.80     19.68 o 
  -1   1  24      300.97      352.35     12.95 o 
 -10   2  24      107.40      129.86     10.65 o 
  -8   2  24      258.74      250.08     12.93 o 
  -6   2  24      337.19      331.07     14.56 o 
  -4   2  24      125.18      152.80      9.61 o 
  -2   2  24       27.66       27.15      6.70 o 
  -7   3  24      204.30      209.97     15.50 o 
  -5   3  24      174.75      213.63     14.51 o 
  -3   3  24      112.53      129.85      9.88 o 
  -7   1  25       57.29       62.29      9.18 o 
  -5   1  25       44.16       60.68      9.43 o 
                                                 
